# Supplementary material for: Host-Adaptive Divergence Shapes the Genetic Architecture of Magnaporthe oryzae in Southern China’s Rice Agroecosystems
Source: J Fungi (Basel). 2025 Jun 26;11(7):485. doi: 10.3390/jof11070485 (PMC12295444; doi:10.3390/jof11070485)
Supplement: Supplementary file 1 [file jof-11-00485-s001.zip]

Archive with 1 entries (1 files):
- jof-3679684-supplementary.xlsx
