# Supplementary material for: Host-Adaptive Divergence Shapes the Genetic Architecture of Magnaporthe oryzae in Southern China’s Rice Agroecosystems
Source: J Fungi (Basel). 2025 Jun 26;11(7):485. doi: 10.3390/jof11070485 (PMC12295444; doi:10.3390/jof11070485)
Supplement: Supplementary file 1 [file jof-11-00485-s001.zip › jof-3679684-supplementary.xlsx]

## Sheet: Table S1
Table S1 The information of M. oryzae strains used in this study.
Geographic population	Strain	Collection year	Province	City/prefecture	County/district	Ecological region	Altitute	Lineage
P01	21SC60	2021	Sichuan	Ya'an	Yucheng	The upper reaches of the Yangtze River	29.9998°N, 103.0083°E	Lineage I
	21SC130	2021	Sichuan	Ya'an	Yucheng	The upper reaches of the Yangtze River	29.9998°N, 103.0083°E	Lineage I
	21SC78	2021	Sichuan	Ya'an	Yucheng	The upper reaches of the Yangtze River	29.9998°N, 103.0083°E	Lineage I
	21SC122	2021	Sichuan	Ya'an	Yucheng	The upper reaches of the Yangtze River	29.9998°N, 103.0083°E	Lineage I
	21SC129	2021	Sichuan	Ya'an	Yucheng	The upper reaches of the Yangtze River	29.9998°N, 103.0083°E	Lineage I
	21SC137	2021	Sichuan	Ya'an	Yucheng	The upper reaches of the Yangtze River	29.9998°N, 103.0083°E	Lineage I
	21SC25	2021	Sichuan	Ya'an	Yucheng	The upper reaches of the Yangtze River	29.9998°N, 103.0083°E	Lineage I
	21SC79	2021	Sichuan	Ya'an	Yucheng	The upper reaches of the Yangtze River	29.9998°N, 103.0083°E	Lineage I
	21SC95	2021	Sichuan	Ya'an	Yucheng	The upper reaches of the Yangtze River	29.9998°N, 103.0083°E	Lineage I
	21SC104	2021	Sichuan	Ya'an	Yucheng	The upper reaches of the Yangtze River	29.9998°N, 103.0083°E	Lineage I
	21SC125	2021	Sichuan	Ya'an	Yucheng	The upper reaches of the Yangtze River	29.9998°N, 103.0083°E	Lineage I
	21SC131	2021	Sichuan	Ya'an	Yucheng	The upper reaches of the Yangtze River	29.9998°N, 103.0083°E	Lineage I
	21SC139	2021	Sichuan	Ya'an	Yucheng	The upper reaches of the Yangtze River	29.9998°N, 103.0083°E	Lineage I
	21SC22	2021	Sichuan	Ya'an	Yucheng	The upper reaches of the Yangtze River	29.9998°N, 103.0083°E	Lineage I
	21SC77	2021	Sichuan	Ya'an	Yucheng	The upper reaches of the Yangtze River	29.9998°N, 103.0083°E	Lineage I
	21SC80	2021	Sichuan	Ya'an	Yucheng	The upper reaches of the Yangtze River	29.9998°N, 103.0083°E	Lineage I
	21SC133	2021	Sichuan	Ya'an	Yucheng	The upper reaches of the Yangtze River	29.9998°N, 103.0083°E	Lineage I
	21SC67	2021	Sichuan	Ya'an	Yucheng	The upper reaches of the Yangtze River	29.9998°N, 103.0083°E	Lineage II
	21SC26	2021	Sichuan	Ya'an	Yucheng	The upper reaches of the Yangtze River	29.9998°N, 103.0083°E	Lineage II
	21SC45	2021	Sichuan	Ya'an	Yucheng	The upper reaches of the Yangtze River	29.9998°N, 103.0083°E	Lineage II
	21SC66	2021	Sichuan	Ya'an	Yucheng	The upper reaches of the Yangtze River	29.9998°N, 103.0083°E	Lineage II
	21SC58	2021	Sichuan	Ya'an	Yucheng	The upper reaches of the Yangtze River	29.9998°N, 103.0083°E	Lineage II
	21SC27	2021	Sichuan	Ya'an	Yucheng	The upper reaches of the Yangtze River	29.9998°N, 103.0083°E	Lineage II
	21SC74	2021	Sichuan	Ya'an	Yucheng	The upper reaches of the Yangtze River	29.9998°N, 103.0083°E	Lineage II
	21SC65	2021	Sichuan	Ya'an	Yucheng	The upper reaches of the Yangtze River	29.9998°N, 103.0083°E	Lineage II
	21SC70	2021	Sichuan	Ya'an	Yucheng	The upper reaches of the Yangtze River	29.9998°N, 103.0083°E	Lineage II
	21SC84	2021	Sichuan	Ya'an	Yucheng	The upper reaches of the Yangtze River	29.9998°N, 103.0083°E	Lineage II
	21SC89	2021	Sichuan	Ya'an	Yucheng	The upper reaches of the Yangtze River	29.9998°N, 103.0083°E	Lineage II
	21SC96	2021	Sichuan	Ya'an	Yucheng	The upper reaches of the Yangtze River	29.9998°N, 103.0083°E	Lineage II
	21SC116	2021	Sichuan	Ya'an	Yucheng	The upper reaches of the Yangtze River	29.9998°N, 103.0083°E	Lineage II
	21SC128	2021	Sichuan	Ya'an	Yucheng	The upper reaches of the Yangtze River	29.9998°N, 103.0083°E	Lineage II
	21SC69	2021	Sichuan	Ya'an	Yucheng	The upper reaches of the Yangtze River	29.9998°N, 103.0083°E	Lineage II
	21SC71	2021	Sichuan	Ya'an	Yucheng	The upper reaches of the Yangtze River	29.9998°N, 103.0083°E	Lineage II
	21SC82	2021	Sichuan	Ya'an	Yucheng	The upper reaches of the Yangtze River	29.9998°N, 103.0083°E	Lineage II
	21SC88	2021	Sichuan	Ya'an	Yucheng	The upper reaches of the Yangtze River	29.9998°N, 103.0083°E	Lineage II
	21SC90	2021	Sichuan	Ya'an	Yucheng	The upper reaches of the Yangtze River	29.9998°N, 103.0083°E	Lineage II
	21SC98	2021	Sichuan	Ya'an	Yucheng	The upper reaches of the Yangtze River	29.9998°N, 103.0083°E	Lineage II
	21SC100	2021	Sichuan	Ya'an	Yucheng	The upper reaches of the Yangtze River	29.9998°N, 103.0083°E	Lineage II
	21SC105	2021	Sichuan	Ya'an	Yucheng	The upper reaches of the Yangtze River	29.9998°N, 103.0083°E	Lineage II
	21SC107	2021	Sichuan	Ya'an	Yucheng	The upper reaches of the Yangtze River	29.9998°N, 103.0083°E	Lineage II
	21SC108	2021	Sichuan	Ya'an	Yucheng	The upper reaches of the Yangtze River	29.9998°N, 103.0083°E	Lineage II
	21SC112	2021	Sichuan	Ya'an	Yucheng	The upper reaches of the Yangtze River	29.9998°N, 103.0083°E	Lineage II
	21SC113	2021	Sichuan	Ya'an	Yucheng	The upper reaches of the Yangtze River	29.9998°N, 103.0083°E	Lineage II
	21SC81	2021	Sichuan	Ya'an	Yucheng	The upper reaches of the Yangtze River	29.9998°N, 103.0083°E	Lineage II
	21SC101	2021	Sichuan	Ya'an	Yucheng	The upper reaches of the Yangtze River	29.9998°N, 103.0083°E	Lineage II
P02	22PJ07	2022	Sichuan	Chengdu	Pujiang	The upper reaches of the Yangtze River	30.2504°N, 103.3479°E	Lineage I
	22PJ12	2022	Sichuan	Chengdu	Pujiang	The upper reaches of the Yangtze River	30.2504°N, 103.3479°E	Lineage I
	22PJ25	2022	Sichuan	Chengdu	Pujiang	The upper reaches of the Yangtze River	30.2504°N, 103.3479°E	Lineage I
	22PJ51	2022	Sichuan	Chengdu	Pujiang	The upper reaches of the Yangtze River	30.2504°N, 103.3479°E	Lineage I
	22PJ52	2022	Sichuan	Chengdu	Pujiang	The upper reaches of the Yangtze River	30.2504°N, 103.3479°E	Lineage I
	22PJ55	2022	Sichuan	Chengdu	Pujiang	The upper reaches of the Yangtze River	30.2504°N, 103.3479°E	Lineage I
	22PJ56	2022	Sichuan	Chengdu	Pujiang	The upper reaches of the Yangtze River	30.2504°N, 103.3479°E	Lineage I
	22PJ65	2022	Sichuan	Chengdu	Pujiang	The upper reaches of the Yangtze River	30.2504°N, 103.3479°E	Lineage I
	22PJ69	2022	Sichuan	Chengdu	Pujiang	The upper reaches of the Yangtze River	30.2504°N, 103.3479°E	Lineage I
	22PJ70	2022	Sichuan	Chengdu	Pujiang	The upper reaches of the Yangtze River	30.2504°N, 103.3479°E	Lineage I
	22PJ71	2022	Sichuan	Chengdu	Pujiang	The upper reaches of the Yangtze River	30.2504°N, 103.3479°E	Lineage I
	22PJ72	2022	Sichuan	Chengdu	Pujiang	The upper reaches of the Yangtze River	30.2504°N, 103.3479°E	Lineage I
	22PJ74	2022	Sichuan	Chengdu	Pujiang	The upper reaches of the Yangtze River	30.2504°N, 103.3479°E	Lineage I
	22PJ75	2022	Sichuan	Chengdu	Pujiang	The upper reaches of the Yangtze River	30.2504°N, 103.3479°E	Lineage I
	22PJ76	2022	Sichuan	Chengdu	Pujiang	The upper reaches of the Yangtze River	30.2504°N, 103.3479°E	Lineage I
	22PJ78	2022	Sichuan	Chengdu	Pujiang	The upper reaches of the Yangtze River	30.2504°N, 103.3479°E	Lineage I
	22PJ79	2022	Sichuan	Chengdu	Pujiang	The upper reaches of the Yangtze River	30.2504°N, 103.3479°E	Lineage I
	22PJ80	2022	Sichuan	Chengdu	Pujiang	The upper reaches of the Yangtze River	30.2504°N, 103.3479°E	Lineage I
	22PJ81	2022	Sichuan	Chengdu	Pujiang	The upper reaches of the Yangtze River	30.2504°N, 103.3479°E	Lineage I
	22PJ82	2022	Sichuan	Chengdu	Pujiang	The upper reaches of the Yangtze River	30.2504°N, 103.3479°E	Lineage I
	22PJ83	2022	Sichuan	Chengdu	Pujiang	The upper reaches of the Yangtze River	30.2504°N, 103.3479°E	Lineage I
	22PJ86	2022	Sichuan	Chengdu	Pujiang	The upper reaches of the Yangtze River	30.2504°N, 103.3479°E	Lineage I
	22PJ87	2022	Sichuan	Chengdu	Pujiang	The upper reaches of the Yangtze River	30.2504°N, 103.3479°E	Lineage I
	22PJ88	2022	Sichuan	Chengdu	Pujiang	The upper reaches of the Yangtze River	30.2504°N, 103.3479°E	Lineage I
	22PJ89	2022	Sichuan	Chengdu	Pujiang	The upper reaches of the Yangtze River	30.2504°N, 103.3479°E	Lineage I
	22PJ90	2022	Sichuan	Chengdu	Pujiang	The upper reaches of the Yangtze River	30.2504°N, 103.3479°E	Lineage I
	22PJ93	2022	Sichuan	Chengdu	Pujiang	The upper reaches of the Yangtze River	30.2504°N, 103.3479°E	Lineage I
	22PJ95	2022	Sichuan	Chengdu	Pujiang	The upper reaches of the Yangtze River	30.2504°N, 103.3479°E	Lineage I
	22PJ96	2022	Sichuan	Chengdu	Pujiang	The upper reaches of the Yangtze River	30.2504°N, 103.3479°E	Lineage I
	22PJ97	2022	Sichuan	Chengdu	Pujiang	The upper reaches of the Yangtze River	30.2504°N, 103.3479°E	Lineage I
	22PJ98	2022	Sichuan	Chengdu	Pujiang	The upper reaches of the Yangtze River	30.2504°N, 103.3479°E	Lineage I
	22PJ99	2022	Sichuan	Chengdu	Pujiang	The upper reaches of the Yangtze River	30.2504°N, 103.3479°E	Lineage I
	22PJ100	2022	Sichuan	Chengdu	Pujiang	The upper reaches of the Yangtze River	30.2504°N, 103.3479°E	Lineage I
	22PJ101	2022	Sichuan	Chengdu	Pujiang	The upper reaches of the Yangtze River	30.2504°N, 103.3479°E	Lineage I
	22PJ102	2022	Sichuan	Chengdu	Pujiang	The upper reaches of the Yangtze River	30.2504°N, 103.3479°E	Lineage I
	22PJ104	2022	Sichuan	Chengdu	Pujiang	The upper reaches of the Yangtze River	30.2504°N, 103.3479°E	Lineage I
	22PJ105	2022	Sichuan	Chengdu	Pujiang	The upper reaches of the Yangtze River	30.2504°N, 103.3479°E	Lineage I
	22PJ91	2022	Sichuan	Chengdu	Pujiang	The upper reaches of the Yangtze River	30.2504°N, 103.3479°E	Lineage I
	22PJ92	2022	Sichuan	Chengdu	Pujiang	The upper reaches of the Yangtze River	30.2504°N, 103.3479°E	Lineage I
	22PJ48	2022	Sichuan	Chengdu	Pujiang	The upper reaches of the Yangtze River	30.2504°N, 103.3479°E	Lineage I
	22PJ68	2022	Sichuan	Chengdu	Pujiang	The upper reaches of the Yangtze River	30.2504°N, 103.3479°E	Lineage I
	22PJ77	2022	Sichuan	Chengdu	Pujiang	The upper reaches of the Yangtze River	30.2504°N, 103.3479°E	Lineage I
	22PJ85	2022	Sichuan	Chengdu	Pujiang	The upper reaches of the Yangtze River	30.2504°N, 103.3479°E	Lineage I
	22PJ139	2022	Sichuan	Chengdu	Pujiang	The upper reaches of the Yangtze River	30.2504°N, 103.3479°E	Lineage I
	22PJ84	2022	Sichuan	Chengdu	Pujiang	The upper reaches of the Yangtze River	30.2504°N, 103.3479°E	Lineage I
	22PJ109	2022	Sichuan	Chengdu	Pujiang	The upper reaches of the Yangtze River	30.2504°N, 103.3479°E	Lineage I
	22PJ111	2022	Sichuan	Chengdu	Pujiang	The upper reaches of the Yangtze River	30.2504°N, 103.3479°E	Lineage I
	22PJ112	2022	Sichuan	Chengdu	Pujiang	The upper reaches of the Yangtze River	30.2504°N, 103.3479°E	Lineage I
	22PJ113	2022	Sichuan	Chengdu	Pujiang	The upper reaches of the Yangtze River	30.2504°N, 103.3479°E	Lineage I
	22PJ114	2022	Sichuan	Chengdu	Pujiang	The upper reaches of the Yangtze River	30.2504°N, 103.3479°E	Lineage I
P03	22QL03	2022	Sichuan	Chengdu	Qionglai	The upper reaches of the Yangtze River	30.2413°N, 103.2338°E	Lineage I
	22QL06	2022	Sichuan	Chengdu	Qionglai	The upper reaches of the Yangtze River	30.2413°N, 103.2338°E	Lineage I
	22QL07	2022	Sichuan	Chengdu	Qionglai	The upper reaches of the Yangtze River	30.2413°N, 103.2338°E	Lineage I
	22QL09	2022	Sichuan	Chengdu	Qionglai	The upper reaches of the Yangtze River	30.2413°N, 103.2338°E	Lineage I
	22QL13	2022	Sichuan	Chengdu	Qionglai	The upper reaches of the Yangtze River	30.2413°N, 103.2338°E	Lineage I
	22QL12	2022	Sichuan	Chengdu	Qionglai	The upper reaches of the Yangtze River	30.2413°N, 103.2338°E	Lineage I
	22QL16	2022	Sichuan	Chengdu	Qionglai	The upper reaches of the Yangtze River	30.2413°N, 103.2338°E	Lineage I
	22QL19	2022	Sichuan	Chengdu	Qionglai	The upper reaches of the Yangtze River	30.2413°N, 103.2338°E	Lineage I
	22QL20	2022	Sichuan	Chengdu	Qionglai	The upper reaches of the Yangtze River	30.2413°N, 103.2338°E	Lineage I
	22QL22	2022	Sichuan	Chengdu	Qionglai	The upper reaches of the Yangtze River	30.2413°N, 103.2338°E	Lineage I
	22QL24	2022	Sichuan	Chengdu	Qionglai	The upper reaches of the Yangtze River	30.2413°N, 103.2338°E	Lineage I
	22QL25	2022	Sichuan	Chengdu	Qionglai	The upper reaches of the Yangtze River	30.2413°N, 103.2338°E	Lineage I
	22QL29	2022	Sichuan	Chengdu	Qionglai	The upper reaches of the Yangtze River	30.2413°N, 103.2338°E	Lineage I
	22QL32	2022	Sichuan	Chengdu	Qionglai	The upper reaches of the Yangtze River	30.2413°N, 103.2338°E	Lineage I
	22QL33	2022	Sichuan	Chengdu	Qionglai	The upper reaches of the Yangtze River	30.2413°N, 103.2338°E	Lineage I
	22QL34	2022	Sichuan	Chengdu	Qionglai	The upper reaches of the Yangtze River	30.2413°N, 103.2338°E	Lineage I
	22QL37	2022	Sichuan	Chengdu	Qionglai	The upper reaches of the Yangtze River	30.2413°N, 103.2338°E	Lineage I
	22QL42	2022	Sichuan	Chengdu	Qionglai	The upper reaches of the Yangtze River	30.2413°N, 103.2338°E	Lineage I
	22QL45	2022	Sichuan	Chengdu	Qionglai	The upper reaches of the Yangtze River	30.2413°N, 103.2338°E	Lineage I
	22QL47	2022	Sichuan	Chengdu	Qionglai	The upper reaches of the Yangtze River	30.2413°N, 103.2338°E	Lineage I
	22QL50	2022	Sichuan	Chengdu	Qionglai	The upper reaches of the Yangtze River	30.2413°N, 103.2338°E	Lineage I
	22QL53	2022	Sichuan	Chengdu	Qionglai	The upper reaches of the Yangtze River	30.2413°N, 103.2338°E	Lineage I
	22QL55	2022	Sichuan	Chengdu	Qionglai	The upper reaches of the Yangtze River	30.2413°N, 103.2338°E	Lineage I
	22QL58	2022	Sichuan	Chengdu	Qionglai	The upper reaches of the Yangtze River	30.2413°N, 103.2338°E	Lineage I
	22QL60	2022	Sichuan	Chengdu	Qionglai	The upper reaches of the Yangtze River	30.2413°N, 103.2338°E	Lineage I
	22QL61	2022	Sichuan	Chengdu	Qionglai	The upper reaches of the Yangtze River	30.2413°N, 103.2338°E	Lineage I
	22QL62	2022	Sichuan	Chengdu	Qionglai	The upper reaches of the Yangtze River	30.2413°N, 103.2338°E	Lineage I
	22QL63	2022	Sichuan	Chengdu	Qionglai	The upper reaches of the Yangtze River	30.2413°N, 103.2338°E	Lineage I
	22QL66	2022	Sichuan	Chengdu	Qionglai	The upper reaches of the Yangtze River	30.2413°N, 103.2338°E	Lineage I
	22QL68	2022	Sichuan	Chengdu	Qionglai	The upper reaches of the Yangtze River	30.2413°N, 103.2338°E	Lineage I
	22QL72	2022	Sichuan	Chengdu	Qionglai	The upper reaches of the Yangtze River	30.2413°N, 103.2338°E	Lineage I
	22QL73	2022	Sichuan	Chengdu	Qionglai	The upper reaches of the Yangtze River	30.2413°N, 103.2338°E	Lineage I
	22QL74	2022	Sichuan	Chengdu	Qionglai	The upper reaches of the Yangtze River	30.2413°N, 103.2338°E	Lineage I
	22QL75	2022	Sichuan	Chengdu	Qionglai	The upper reaches of the Yangtze River	30.2413°N, 103.2338°E	Lineage I
	22QL76	2022	Sichuan	Chengdu	Qionglai	The upper reaches of the Yangtze River	30.2413°N, 103.2338°E	Lineage I
	22QL77	2022	Sichuan	Chengdu	Qionglai	The upper reaches of the Yangtze River	30.2413°N, 103.2338°E	Lineage I
	22QL79	2022	Sichuan	Chengdu	Qionglai	The upper reaches of the Yangtze River	30.2413°N, 103.2338°E	Lineage I
	22QL81	2022	Sichuan	Chengdu	Qionglai	The upper reaches of the Yangtze River	30.2413°N, 103.2338°E	Lineage I
	22QL82	2022	Sichuan	Chengdu	Qionglai	The upper reaches of the Yangtze River	30.2413°N, 103.2338°E	Lineage I
	22QL84	2022	Sichuan	Chengdu	Qionglai	The upper reaches of the Yangtze River	30.2413°N, 103.2338°E	Lineage I
	22QL85	2022	Sichuan	Chengdu	Qionglai	The upper reaches of the Yangtze River	30.2413°N, 103.2338°E	Lineage I
	22QL86	2022	Sichuan	Chengdu	Qionglai	The upper reaches of the Yangtze River	30.2413°N, 103.2338°E	Lineage I
	22QL87	2022	Sichuan	Chengdu	Qionglai	The upper reaches of the Yangtze River	30.2413°N, 103.2338°E	Lineage I
	22QL91	2022	Sichuan	Chengdu	Qionglai	The upper reaches of the Yangtze River	30.2413°N, 103.2338°E	Lineage I
	22QL95	2022	Sichuan	Chengdu	Qionglai	The upper reaches of the Yangtze River	30.2413°N, 103.2338°E	Lineage I
	22QL96	2022	Sichuan	Chengdu	Qionglai	The upper reaches of the Yangtze River	30.2413°N, 103.2338°E	Lineage I
	22QL98	2022	Sichuan	Chengdu	Qionglai	The upper reaches of the Yangtze River	30.2413°N, 103.2338°E	Lineage I
P04	22ZY01	2022	Guizhou	Zunyi	Meitan	The upper reaches of the Yangtze River	27.6372°N, 107.4073°E	Lineage III
	22ZY03	2022	Guizhou	Zunyi	Meitan	The upper reaches of the Yangtze River	27.6372°N, 107.4073°E	Lineage III
	22ZY04	2022	Guizhou	Zunyi	Meitan	The upper reaches of the Yangtze River	27.6372°N, 107.4073°E	Lineage III
	22ZY06	2022	Guizhou	Zunyi	Meitan	The upper reaches of the Yangtze River	27.6372°N, 107.4073°E	Lineage III
	22ZY07	2022	Guizhou	Zunyi	Meitan	The upper reaches of the Yangtze River	27.6372°N, 107.4073°E	Lineage III
	22ZY10	2022	Guizhou	Zunyi	Meitan	The upper reaches of the Yangtze River	27.6372°N, 107.4073°E	Lineage III
	22ZY12	2022	Guizhou	Zunyi	Meitan	The upper reaches of the Yangtze River	27.6372°N, 107.4073°E	Lineage III
	22ZY13	2022	Guizhou	Zunyi	Meitan	The upper reaches of the Yangtze River	27.6372°N, 107.4073°E	Lineage III
	22ZY16	2022	Guizhou	Zunyi	Meitan	The upper reaches of the Yangtze River	27.6372°N, 107.4073°E	Lineage III
	22ZY21	2022	Guizhou	Zunyi	Meitan	The upper reaches of the Yangtze River	27.6372°N, 107.4073°E	Lineage III
	22ZY23	2022	Guizhou	Zunyi	Meitan	The upper reaches of the Yangtze River	27.6372°N, 107.4073°E	Lineage III
	22ZY24	2022	Guizhou	Zunyi	Meitan	The upper reaches of the Yangtze River	27.6372°N, 107.4073°E	Lineage III
	22ZY26	2022	Guizhou	Zunyi	Meitan	The upper reaches of the Yangtze River	27.6372°N, 107.4073°E	Lineage III
	22ZY28	2022	Guizhou	Zunyi	Meitan	The upper reaches of the Yangtze River	27.6372°N, 107.4073°E	Lineage III
	22ZY29	2022	Guizhou	Zunyi	Meitan	The upper reaches of the Yangtze River	27.6372°N, 107.4073°E	Lineage III
	22ZY31	2022	Guizhou	Zunyi	Meitan	The upper reaches of the Yangtze River	27.6372°N, 107.4073°E	Lineage III
	22ZY32	2022	Guizhou	Zunyi	Meitan	The upper reaches of the Yangtze River	27.6372°N, 107.4073°E	Lineage III
	22ZY34	2022	Guizhou	Zunyi	Meitan	The upper reaches of the Yangtze River	27.6372°N, 107.4073°E	Lineage III
	22ZY35	2022	Guizhou	Zunyi	Meitan	The upper reaches of the Yangtze River	27.6372°N, 107.4073°E	Lineage III
	22ZY37	2022	Guizhou	Zunyi	Meitan	The upper reaches of the Yangtze River	27.6372°N, 107.4073°E	Lineage III
	22ZY39	2022	Guizhou	Zunyi	Meitan	The upper reaches of the Yangtze River	27.6372°N, 107.4073°E	Lineage III
	22ZY41	2022	Guizhou	Zunyi	Meitan	The upper reaches of the Yangtze River	27.6372°N, 107.4073°E	Lineage III
	22ZY42	2022	Guizhou	Zunyi	Meitan	The upper reaches of the Yangtze River	27.6372°N, 107.4073°E	Lineage III
	22ZY43	2022	Guizhou	Zunyi	Meitan	The upper reaches of the Yangtze River	27.6372°N, 107.4073°E	Lineage III
	22ZY45	2022	Guizhou	Zunyi	Meitan	The upper reaches of the Yangtze River	27.6372°N, 107.4073°E	Lineage III
	22ZY48	2022	Guizhou	Zunyi	Meitan	The upper reaches of the Yangtze River	27.6372°N, 107.4073°E	Lineage III
	22ZY49	2022	Guizhou	Zunyi	Meitan	The upper reaches of the Yangtze River	27.6372°N, 107.4073°E	Lineage III
	22ZY51	2022	Guizhou	Zunyi	Meitan	The upper reaches of the Yangtze River	27.6372°N, 107.4073°E	Lineage III
	22ZY52	2022	Guizhou	Zunyi	Meitan	The upper reaches of the Yangtze River	27.6372°N, 107.4073°E	Lineage III
	22ZY55	2022	Guizhou	Zunyi	Meitan	The upper reaches of the Yangtze River	27.6372°N, 107.4073°E	Lineage III
	22ZY56	2022	Guizhou	Zunyi	Meitan	The upper reaches of the Yangtze River	27.6372°N, 107.4073°E	Lineage III
	22ZY58	2022	Guizhou	Zunyi	Meitan	The upper reaches of the Yangtze River	27.6372°N, 107.4073°E	Lineage III
	22ZY60	2022	Guizhou	Zunyi	Meitan	The upper reaches of the Yangtze River	27.6372°N, 107.4073°E	Lineage III
	22ZY62	2022	Guizhou	Zunyi	Meitan	The upper reaches of the Yangtze River	27.6372°N, 107.4073°E	Lineage III
	22ZY65	2022	Guizhou	Zunyi	Meitan	The upper reaches of the Yangtze River	27.6372°N, 107.4073°E	Lineage III
	22ZY66	2022	Guizhou	Zunyi	Meitan	The upper reaches of the Yangtze River	27.6372°N, 107.4073°E	Lineage III
	22ZY70	2022	Guizhou	Zunyi	Meitan	The upper reaches of the Yangtze River	27.6372°N, 107.4073°E	Lineage III
	22ZY71	2022	Guizhou	Zunyi	Meitan	The upper reaches of the Yangtze River	27.6372°N, 107.4073°E	Lineage III
	22ZY72	2022	Guizhou	Zunyi	Meitan	The upper reaches of the Yangtze River	27.6372°N, 107.4073°E	Lineage III
	22ZY76	2022	Guizhou	Zunyi	Meitan	The upper reaches of the Yangtze River	27.6372°N, 107.4073°E	Lineage III
	22ZY80	2022	Guizhou	Zunyi	Meitan	The upper reaches of the Yangtze River	27.6372°N, 107.4073°E	Lineage III
	22ZY82	2022	Guizhou	Zunyi	Meitan	The upper reaches of the Yangtze River	27.6372°N, 107.4073°E	Lineage III
	22ZY87	2022	Guizhou	Zunyi	Meitan	The upper reaches of the Yangtze River	27.6372°N, 107.4073°E	Lineage III
	22ZY90	2022	Guizhou	Zunyi	Meitan	The upper reaches of the Yangtze River	27.6372°N, 107.4073°E	Lineage III
	22ZY91	2022	Guizhou	Zunyi	Meitan	The upper reaches of the Yangtze River	27.6372°N, 107.4073°E	Lineage III
	22ZY93	2022	Guizhou	Zunyi	Meitan	The upper reaches of the Yangtze River	27.6372°N, 107.4073°E	Lineage III
	22ZY94	2022	Guizhou	Zunyi	Meitan	The upper reaches of the Yangtze River	27.6372°N, 107.4073°E	Lineage III
	22ZY98	2022	Guizhou	Zunyi	Meitan	The upper reaches of the Yangtze River	27.6372°N, 107.4073°E	Lineage III
	22ZY99	2022	Guizhou	Zunyi	Meitan	The upper reaches of the Yangtze River	27.6372°N, 107.4073°E	Lineage III
P05	21TJ70	2021	Hunan	Yiyang	Taojiang	The middle and lower reaches of the Yangtze River	28.5539°N, 112.3550°E	Lineage I
	21TJ111	2021	Hunan	Yiyang	Taojiang	The middle and lower reaches of the Yangtze River	28.5539°N, 112.3550°E	Lineage II
	21TJ76	2021	Hunan	Yiyang	Taojiang	The middle and lower reaches of the Yangtze River	28.5539°N, 112.3550°E	Lineage II
	21TJ135	2021	Hunan	Yiyang	Taojiang	The middle and lower reaches of the Yangtze River	28.5539°N, 112.3550°E	Lineage II
	21TJ38	2021	Hunan	Yiyang	Taojiang	The middle and lower reaches of the Yangtze River	28.5539°N, 112.3550°E	Lineage II
	21TJ74	2021	Hunan	Yiyang	Taojiang	The middle and lower reaches of the Yangtze River	28.5539°N, 112.3550°E	Lineage II
	21TJ98	2021	Hunan	Yiyang	Taojiang	The middle and lower reaches of the Yangtze River	28.5539°N, 112.3550°E	Lineage II
	21TJ114	2021	Hunan	Yiyang	Taojiang	The middle and lower reaches of the Yangtze River	28.5539°N, 112.3550°E	Lineage II
	21TJ156	2021	Hunan	Yiyang	Taojiang	The middle and lower reaches of the Yangtze River	28.5539°N, 112.3550°E	Lineage II
	21TJ60	2021	Hunan	Yiyang	Taojiang	The middle and lower reaches of the Yangtze River	28.5539°N, 112.3550°E	Lineage II
	21TJ81	2021	Hunan	Yiyang	Taojiang	The middle and lower reaches of the Yangtze River	28.5539°N, 112.3550°E	Lineage II
	21TJ138	2021	Hunan	Yiyang	Taojiang	The middle and lower reaches of the Yangtze River	28.5539°N, 112.3550°E	Lineage II
	21TJ151	2021	Hunan	Yiyang	Taojiang	The middle and lower reaches of the Yangtze River	28.5539°N, 112.3550°E	Lineage II
	21TJ176	2021	Hunan	Yiyang	Taojiang	The middle and lower reaches of the Yangtze River	28.5539°N, 112.3550°E	Lineage II
	21TJ44	2021	Hunan	Yiyang	Taojiang	The middle and lower reaches of the Yangtze River	28.5539°N, 112.3550°E	Lineage II
	21TJ89	2021	Hunan	Yiyang	Taojiang	The middle and lower reaches of the Yangtze River	28.5539°N, 112.3550°E	Lineage II
	21TJ97	2021	Hunan	Yiyang	Taojiang	The middle and lower reaches of the Yangtze River	28.5539°N, 112.3550°E	Lineage II
	21TJ115	2021	Hunan	Yiyang	Taojiang	The middle and lower reaches of the Yangtze River	28.5539°N, 112.3550°E	Lineage II
	21TJ134	2021	Hunan	Yiyang	Taojiang	The middle and lower reaches of the Yangtze River	28.5539°N, 112.3550°E	Lineage II
	21TJ142	2021	Hunan	Yiyang	Taojiang	The middle and lower reaches of the Yangtze River	28.5539°N, 112.3550°E	Lineage II
	21TJ163	2021	Hunan	Yiyang	Taojiang	The middle and lower reaches of the Yangtze River	28.5539°N, 112.3550°E	Lineage II
	21TJ46	2021	Hunan	Yiyang	Taojiang	The middle and lower reaches of the Yangtze River	28.5539°N, 112.3550°E	Lineage II
	21TJ58	2021	Hunan	Yiyang	Taojiang	The middle and lower reaches of the Yangtze River	28.5539°N, 112.3550°E	Lineage II
	21TJ66	2021	Hunan	Yiyang	Taojiang	The middle and lower reaches of the Yangtze River	28.5539°N, 112.3550°E	Lineage II
	21TJ83	2021	Hunan	Yiyang	Taojiang	The middle and lower reaches of the Yangtze River	28.5539°N, 112.3550°E	Lineage II
	21TJ84	2021	Hunan	Yiyang	Taojiang	The middle and lower reaches of the Yangtze River	28.5539°N, 112.3550°E	Lineage II
	21TJ102	2021	Hunan	Yiyang	Taojiang	The middle and lower reaches of the Yangtze River	28.5539°N, 112.3550°E	Lineage II
	21TJ104	2021	Hunan	Yiyang	Taojiang	The middle and lower reaches of the Yangtze River	28.5539°N, 112.3550°E	Lineage II
	21TJ105	2021	Hunan	Yiyang	Taojiang	The middle and lower reaches of the Yangtze River	28.5539°N, 112.3550°E	Lineage II
	21TJ106	2021	Hunan	Yiyang	Taojiang	The middle and lower reaches of the Yangtze River	28.5539°N, 112.3550°E	Lineage II
	21TJ109	2021	Hunan	Yiyang	Taojiang	The middle and lower reaches of the Yangtze River	28.5539°N, 112.3550°E	Lineage II
	21TJ116	2021	Hunan	Yiyang	Taojiang	The middle and lower reaches of the Yangtze River	28.5539°N, 112.3550°E	Lineage II
	21TJ119	2021	Hunan	Yiyang	Taojiang	The middle and lower reaches of the Yangtze River	28.5539°N, 112.3550°E	Lineage II
	21TJ123	2021	Hunan	Yiyang	Taojiang	The middle and lower reaches of the Yangtze River	28.5539°N, 112.3550°E	Lineage II
	21TJ131	2021	Hunan	Yiyang	Taojiang	The middle and lower reaches of the Yangtze River	28.5539°N, 112.3550°E	Lineage II
	21TJ137	2021	Hunan	Yiyang	Taojiang	The middle and lower reaches of the Yangtze River	28.5539°N, 112.3550°E	Lineage II
	21TJ167	2021	Hunan	Yiyang	Taojiang	The middle and lower reaches of the Yangtze River	28.5539°N, 112.3550°E	Lineage II
	21TJ177	2021	Hunan	Yiyang	Taojiang	The middle and lower reaches of the Yangtze River	28.5539°N, 112.3550°E	Lineage II
	21TJ179	2021	Hunan	Yiyang	Taojiang	The middle and lower reaches of the Yangtze River	28.5539°N, 112.3550°E	Lineage II
	21TJ49	2021	Hunan	Yiyang	Taojiang	The middle and lower reaches of the Yangtze River	28.5539°N, 112.3550°E	Lineage II
	21TJ50	2021	Hunan	Yiyang	Taojiang	The middle and lower reaches of the Yangtze River	28.5539°N, 112.3550°E	Lineage II
	21TJ18	2021	Hunan	Yiyang	Taojiang	The middle and lower reaches of the Yangtze River	28.5539°N, 112.3550°E	Lineage II
	21TJ28	2021	Hunan	Yiyang	Taojiang	The middle and lower reaches of the Yangtze River	28.5539°N, 112.3550°E	Lineage II
	21TJ29	2021	Hunan	Yiyang	Taojiang	The middle and lower reaches of the Yangtze River	28.5539°N, 112.3550°E	Lineage II
	21TJ40	2021	Hunan	Yiyang	Taojiang	The middle and lower reaches of the Yangtze River	28.5539°N, 112.3550°E	Lineage II
	21TJ62	2021	Hunan	Yiyang	Taojiang	The middle and lower reaches of the Yangtze River	28.5539°N, 112.3550°E	Lineage II
	21TJ08	2021	Hunan	Yiyang	Taojiang	The middle and lower reaches of the Yangtze River	28.5539°N, 112.3550°E	Lineage II
	21TJ13	2021	Hunan	Yiyang	Taojiang	The middle and lower reaches of the Yangtze River	28.5539°N, 112.3550°E	Lineage II
	21TJ19	2021	Hunan	Yiyang	Taojiang	The middle and lower reaches of the Yangtze River	28.5539°N, 112.3550°E	Lineage II
	21TJ22	2021	Hunan	Yiyang	Taojiang	The middle and lower reaches of the Yangtze River	28.5539°N, 112.3550°E	Lineage II
P06	21XX171	2021	Hunan	Xiangxi	Fenghuang	Wuling Mountainous Area	28.3119°N, 109.7389°E	Lineage I
	21XX174	2021	Hunan	Xiangxi	Fenghuang	Wuling Mountainous Area	28.3119°N, 109.7389°E	Lineage I
	21XX152	2021	Hunan	Xiangxi	Fenghuang	Wuling Mountainous Area	28.3119°N, 109.7389°E	Lineage I
	21XX164	2021	Hunan	Xiangxi	Fenghuang	Wuling Mountainous Area	28.3119°N, 109.7389°E	Lineage I
	21XX71	2021	Hunan	Xiangxi	Fenghuang	Wuling Mountainous Area	28.3119°N, 109.7389°E	Lineage II
	21XX122	2021	Hunan	Xiangxi	Fenghuang	Wuling Mountainous Area	28.3119°N, 109.7389°E	Lineage II
	21XX165	2021	Hunan	Xiangxi	Fenghuang	Wuling Mountainous Area	28.3119°N, 109.7389°E	Lineage II
	21XX10	2021	Hunan	Xiangxi	Fenghuang	Wuling Mountainous Area	28.3119°N, 109.7389°E	Lineage II
	21XX22	2021	Hunan	Xiangxi	Fenghuang	Wuling Mountainous Area	28.3119°N, 109.7389°E	Lineage II
	21XX96	2021	Hunan	Xiangxi	Fenghuang	Wuling Mountainous Area	28.3119°N, 109.7389°E	Lineage II
	21XX85	2021	Hunan	Xiangxi	Fenghuang	Wuling Mountainous Area	28.3119°N, 109.7389°E	Lineage II
	21XX103	2021	Hunan	Xiangxi	Fenghuang	Wuling Mountainous Area	28.3119°N, 109.7389°E	Lineage II
	21XX108	2021	Hunan	Xiangxi	Fenghuang	Wuling Mountainous Area	28.3119°N, 109.7389°E	Lineage II
	21XX109	2021	Hunan	Xiangxi	Fenghuang	Wuling Mountainous Area	28.3119°N, 109.7389°E	Lineage II
	21XX180	2021	Hunan	Xiangxi	Fenghuang	Wuling Mountainous Area	28.3119°N, 109.7389°E	Lineage II
	21XX92	2021	Hunan	Xiangxi	Fenghuang	Wuling Mountainous Area	28.3119°N, 109.7389°E	Lineage II
	21XX99	2021	Hunan	Xiangxi	Fenghuang	Wuling Mountainous Area	28.3119°N, 109.7389°E	Lineage II
	21XX101	2021	Hunan	Xiangxi	Fenghuang	Wuling Mountainous Area	28.3119°N, 109.7389°E	Lineage II
	21XX106	2021	Hunan	Xiangxi	Fenghuang	Wuling Mountainous Area	28.3119°N, 109.7389°E	Lineage II
	21XX110	2021	Hunan	Xiangxi	Fenghuang	Wuling Mountainous Area	28.3119°N, 109.7389°E	Lineage II
	21XX158	2021	Hunan	Xiangxi	Fenghuang	Wuling Mountainous Area	28.3119°N, 109.7389°E	Lineage II
	21XX14	2021	Hunan	Xiangxi	Fenghuang	Wuling Mountainous Area	28.3119°N, 109.7389°E	Lineage II
	21XX24	2021	Hunan	Xiangxi	Fenghuang	Wuling Mountainous Area	28.3119°N, 109.7389°E	Lineage II
	21XX69	2021	Hunan	Xiangxi	Fenghuang	Wuling Mountainous Area	28.3119°N, 109.7389°E	Lineage II
	21XX80	2021	Hunan	Xiangxi	Fenghuang	Wuling Mountainous Area	28.3119°N, 109.7389°E	Lineage II
	21XX86	2021	Hunan	Xiangxi	Fenghuang	Wuling Mountainous Area	28.3119°N, 109.7389°E	Lineage II
	21XX05	2021	Hunan	Xiangxi	Fenghuang	Wuling Mountainous Area	28.3119°N, 109.7389°E	Lineage II
	21XX07	2021	Hunan	Xiangxi	Fenghuang	Wuling Mountainous Area	28.3119°N, 109.7389°E	Lineage II
	21XX30	2021	Hunan	Xiangxi	Fenghuang	Wuling Mountainous Area	28.3119°N, 109.7389°E	Lineage II
	21XX51	2021	Hunan	Xiangxi	Fenghuang	Wuling Mountainous Area	28.3119°N, 109.7389°E	Lineage II
	21XX90	2021	Hunan	Xiangxi	Fenghuang	Wuling Mountainous Area	28.3119°N, 109.7389°E	Lineage II
	21XX142	2021	Hunan	Xiangxi	Fenghuang	Wuling Mountainous Area	28.3119°N, 109.7389°E	Lineage II
	21XX06	2021	Hunan	Xiangxi	Fenghuang	Wuling Mountainous Area	28.3119°N, 109.7389°E	Lineage II
	21XX38	2021	Hunan	Xiangxi	Fenghuang	Wuling Mountainous Area	28.3119°N, 109.7389°E	Lineage II
	21XX44	2021	Hunan	Xiangxi	Fenghuang	Wuling Mountainous Area	28.3119°N, 109.7389°E	Lineage II
	21XX45	2021	Hunan	Xiangxi	Fenghuang	Wuling Mountainous Area	28.3119°N, 109.7389°E	Lineage II
	21XX46	2021	Hunan	Xiangxi	Fenghuang	Wuling Mountainous Area	28.3119°N, 109.7389°E	Lineage II
	21XX47	2021	Hunan	Xiangxi	Fenghuang	Wuling Mountainous Area	28.3119°N, 109.7389°E	Lineage II
	21XX48	2021	Hunan	Xiangxi	Fenghuang	Wuling Mountainous Area	28.3119°N, 109.7389°E	Lineage II
	21XX49	2021	Hunan	Xiangxi	Fenghuang	Wuling Mountainous Area	28.3119°N, 109.7389°E	Lineage II
	21XX50	2021	Hunan	Xiangxi	Fenghuang	Wuling Mountainous Area	28.3119°N, 109.7389°E	Lineage II
	21XX54	2021	Hunan	Xiangxi	Fenghuang	Wuling Mountainous Area	28.3119°N, 109.7389°E	Lineage II
	21XX55	2021	Hunan	Xiangxi	Fenghuang	Wuling Mountainous Area	28.3119°N, 109.7389°E	Lineage II
	21XX62	2021	Hunan	Xiangxi	Fenghuang	Wuling Mountainous Area	28.3119°N, 109.7389°E	Lineage II
	21XX64	2021	Hunan	Xiangxi	Fenghuang	Wuling Mountainous Area	28.3119°N, 109.7389°E	Lineage II
	21XX74	2021	Hunan	Xiangxi	Fenghuang	Wuling Mountainous Area	28.3119°N, 109.7389°E	Lineage II
	21XX123	2021	Hunan	Xiangxi	Fenghuang	Wuling Mountainous Area	28.3119°N, 109.7389°E	Lineage II
	21XX143	2021	Hunan	Xiangxi	Fenghuang	Wuling Mountainous Area	28.3119°N, 109.7389°E	Lineage II
	21XX146	2021	Hunan	Xiangxi	Fenghuang	Wuling Mountainous Area	28.3119°N, 109.7389°E	Lineage II
	21XX163	2021	Hunan	Xiangxi	Fenghuang	Wuling Mountainous Area	28.3119°N, 109.7389°E	Lineage II
P07	21JH55	2021	Hunan	Yongzhou	Jianghua	The middle and lower reaches of the Yangtze River	25.1908°N, 111.5777°E	Lineage I
	21JH88	2021	Hunan	Yongzhou	Jianghua	The middle and lower reaches of the Yangtze River	25.1908°N, 111.5777°E	Lineage I
	21JH20	2021	Hunan	Yongzhou	Jianghua	The middle and lower reaches of the Yangtze River	25.1908°N, 111.5777°E	Lineage I
	21JH25	2021	Hunan	Yongzhou	Jianghua	The middle and lower reaches of the Yangtze River	25.1908°N, 111.5777°E	Lineage I
	21JH65	2021	Hunan	Yongzhou	Jianghua	The middle and lower reaches of the Yangtze River	25.1908°N, 111.5777°E	Lineage I
	21JH66	2021	Hunan	Yongzhou	Jianghua	The middle and lower reaches of the Yangtze River	25.1908°N, 111.5777°E	Lineage I
	21JH73	2021	Hunan	Yongzhou	Jianghua	The middle and lower reaches of the Yangtze River	25.1908°N, 111.5777°E	Lineage I
	21JH83	2021	Hunan	Yongzhou	Jianghua	The middle and lower reaches of the Yangtze River	25.1908°N, 111.5777°E	Lineage I
	21JH86	2021	Hunan	Yongzhou	Jianghua	The middle and lower reaches of the Yangtze River	25.1908°N, 111.5777°E	Lineage I
	21JH99	2021	Hunan	Yongzhou	Jianghua	The middle and lower reaches of the Yangtze River	25.1908°N, 111.5777°E	Lineage I
	21JH107	2021	Hunan	Yongzhou	Jianghua	The middle and lower reaches of the Yangtze River	25.1908°N, 111.5777°E	Lineage I
	21JH130	2021	Hunan	Yongzhou	Jianghua	The middle and lower reaches of the Yangtze River	25.1908°N, 111.5777°E	Lineage I
	21JH150	2021	Hunan	Yongzhou	Jianghua	The middle and lower reaches of the Yangtze River	25.1908°N, 111.5777°E	Lineage I
	21JH152	2021	Hunan	Yongzhou	Jianghua	The middle and lower reaches of the Yangtze River	25.1908°N, 111.5777°E	Lineage I
	21JH21	2021	Hunan	Yongzhou	Jianghua	The middle and lower reaches of the Yangtze River	25.1908°N, 111.5777°E	Lineage I
	21JH38	2021	Hunan	Yongzhou	Jianghua	The middle and lower reaches of the Yangtze River	25.1908°N, 111.5777°E	Lineage I
	21JH44	2021	Hunan	Yongzhou	Jianghua	The middle and lower reaches of the Yangtze River	25.1908°N, 111.5777°E	Lineage I
	21JH67	2021	Hunan	Yongzhou	Jianghua	The middle and lower reaches of the Yangtze River	25.1908°N, 111.5777°E	Lineage I
	21JH70	2021	Hunan	Yongzhou	Jianghua	The middle and lower reaches of the Yangtze River	25.1908°N, 111.5777°E	Lineage I
	21JH81	2021	Hunan	Yongzhou	Jianghua	The middle and lower reaches of the Yangtze River	25.1908°N, 111.5777°E	Lineage I
	21JH84	2021	Hunan	Yongzhou	Jianghua	The middle and lower reaches of the Yangtze River	25.1908°N, 111.5777°E	Lineage I
	21JH85	2021	Hunan	Yongzhou	Jianghua	The middle and lower reaches of the Yangtze River	25.1908°N, 111.5777°E	Lineage I
	21JH92	2021	Hunan	Yongzhou	Jianghua	The middle and lower reaches of the Yangtze River	25.1908°N, 111.5777°E	Lineage I
	21JH93	2021	Hunan	Yongzhou	Jianghua	The middle and lower reaches of the Yangtze River	25.1908°N, 111.5777°E	Lineage I
	21JH97	2021	Hunan	Yongzhou	Jianghua	The middle and lower reaches of the Yangtze River	25.1908°N, 111.5777°E	Lineage I
	21JH100	2021	Hunan	Yongzhou	Jianghua	The middle and lower reaches of the Yangtze River	25.1908°N, 111.5777°E	Lineage I
	21JH101	2021	Hunan	Yongzhou	Jianghua	The middle and lower reaches of the Yangtze River	25.1908°N, 111.5777°E	Lineage I
	21JH110	2021	Hunan	Yongzhou	Jianghua	The middle and lower reaches of the Yangtze River	25.1908°N, 111.5777°E	Lineage I
	21JH116	2021	Hunan	Yongzhou	Jianghua	The middle and lower reaches of the Yangtze River	25.1908°N, 111.5777°E	Lineage I
	21JH117	2021	Hunan	Yongzhou	Jianghua	The middle and lower reaches of the Yangtze River	25.1908°N, 111.5777°E	Lineage I
	21JH126	2021	Hunan	Yongzhou	Jianghua	The middle and lower reaches of the Yangtze River	25.1908°N, 111.5777°E	Lineage I
	21JH128	2021	Hunan	Yongzhou	Jianghua	The middle and lower reaches of the Yangtze River	25.1908°N, 111.5777°E	Lineage I
	21JH133	2021	Hunan	Yongzhou	Jianghua	The middle and lower reaches of the Yangtze River	25.1908°N, 111.5777°E	Lineage I
	21JH139	2021	Hunan	Yongzhou	Jianghua	The middle and lower reaches of the Yangtze River	25.1908°N, 111.5777°E	Lineage I
	21JH142	2021	Hunan	Yongzhou	Jianghua	The middle and lower reaches of the Yangtze River	25.1908°N, 111.5777°E	Lineage I
	21JH147	2021	Hunan	Yongzhou	Jianghua	The middle and lower reaches of the Yangtze River	25.1908°N, 111.5777°E	Lineage I
	21JH149	2021	Hunan	Yongzhou	Jianghua	The middle and lower reaches of the Yangtze River	25.1908°N, 111.5777°E	Lineage I
	21JH156	2021	Hunan	Yongzhou	Jianghua	The middle and lower reaches of the Yangtze River	25.1908°N, 111.5777°E	Lineage I
	21JH157	2021	Hunan	Yongzhou	Jianghua	The middle and lower reaches of the Yangtze River	25.1908°N, 111.5777°E	Lineage I
	21JH08	2021	Hunan	Yongzhou	Jianghua	The middle and lower reaches of the Yangtze River	25.1908°N, 111.5777°E	Lineage I
	21JH22	2021	Hunan	Yongzhou	Jianghua	The middle and lower reaches of the Yangtze River	25.1908°N, 111.5777°E	Lineage I
	21JH45	2021	Hunan	Yongzhou	Jianghua	The middle and lower reaches of the Yangtze River	25.1908°N, 111.5777°E	Lineage I
	21JH46	2021	Hunan	Yongzhou	Jianghua	The middle and lower reaches of the Yangtze River	25.1908°N, 111.5777°E	Lineage I
	21JH47	2021	Hunan	Yongzhou	Jianghua	The middle and lower reaches of the Yangtze River	25.1908°N, 111.5777°E	Lineage I
	21JH49	2021	Hunan	Yongzhou	Jianghua	The middle and lower reaches of the Yangtze River	25.1908°N, 111.5777°E	Lineage I
	21JH50	2021	Hunan	Yongzhou	Jianghua	The middle and lower reaches of the Yangtze River	25.1908°N, 111.5777°E	Lineage I
	21JH53	2021	Hunan	Yongzhou	Jianghua	The middle and lower reaches of the Yangtze River	25.1908°N, 111.5777°E	Lineage I
	21JH59	2021	Hunan	Yongzhou	Jianghua	The middle and lower reaches of the Yangtze River	25.1908°N, 111.5777°E	Lineage I
	21JH63	2021	Hunan	Yongzhou	Jianghua	The middle and lower reaches of the Yangtze River	25.1908°N, 111.5777°E	Lineage I
	21JH124	2021	Hunan	Yongzhou	Jianghua	The middle and lower reaches of the Yangtze River	25.1908°N, 111.5777°E	Lineage II
P08	21ZZ92	2021	Hunan	Changsha	Liuyang	The middle and lower reaches of the Yangtze River	28.1570°N, 113.6431°E	Lineage I
	21ZZ99	2021	Hunan	Changsha	Liuyang	The middle and lower reaches of the Yangtze River	28.1570°N, 113.6431°E	Lineage I
	21ZZ113	2021	Hunan	Changsha	Liuyang	The middle and lower reaches of the Yangtze River	28.1570°N, 113.6431°E	Lineage I
	21ZZ84	2021	Hunan	Changsha	Liuyang	The middle and lower reaches of the Yangtze River	28.1570°N, 113.6431°E	Lineage I
	21ZZ94	2021	Hunan	Changsha	Liuyang	The middle and lower reaches of the Yangtze River	28.1570°N, 113.6431°E	Lineage I
	21ZZ142	2021	Hunan	Changsha	Liuyang	The middle and lower reaches of the Yangtze River	28.1570°N, 113.6431°E	Lineage I
	21ZZ121	2021	Hunan	Changsha	Liuyang	The middle and lower reaches of the Yangtze River	28.1570°N, 113.6431°E	Lineage I
	21ZZ21	2021	Hunan	Changsha	Liuyang	The middle and lower reaches of the Yangtze River	28.1570°N, 113.6431°E	Lineage II
	21ZZ30	2021	Hunan	Changsha	Liuyang	The middle and lower reaches of the Yangtze River	28.1570°N, 113.6431°E	Lineage II
	21ZZ65	2021	Hunan	Changsha	Liuyang	The middle and lower reaches of the Yangtze River	28.1570°N, 113.6431°E	Lineage II
	21ZZ70	2021	Hunan	Changsha	Liuyang	The middle and lower reaches of the Yangtze River	28.1570°N, 113.6431°E	Lineage II
	21ZZ81	2021	Hunan	Changsha	Liuyang	The middle and lower reaches of the Yangtze River	28.1570°N, 113.6431°E	Lineage II
	21ZZ46	2021	Hunan	Changsha	Liuyang	The middle and lower reaches of the Yangtze River	28.1570°N, 113.6431°E	Lineage II
	21ZZ51	2021	Hunan	Changsha	Liuyang	The middle and lower reaches of the Yangtze River	28.1570°N, 113.6431°E	Lineage II
	21RW159	2021	Hunan	Changsha	Liuyang	The middle and lower reaches of the Yangtze River	28.1570°N, 113.6431°E	Lineage I
	21RW162	2021	Hunan	Changsha	Liuyang	The middle and lower reaches of the Yangtze River	28.1570°N, 113.6431°E	Lineage I
	21RW116	2021	Hunan	Changsha	Liuyang	The middle and lower reaches of the Yangtze River	28.1570°N, 113.6431°E	Lineage I
	21RW127	2021	Hunan	Changsha	Liuyang	The middle and lower reaches of the Yangtze River	28.1570°N, 113.6431°E	Lineage I
	21RW157	2021	Hunan	Changsha	Liuyang	The middle and lower reaches of the Yangtze River	28.1570°N, 113.6431°E	Lineage I
	21RW19	2021	Hunan	Changsha	Liuyang	The middle and lower reaches of the Yangtze River	28.1570°N, 113.6431°E	Lineage I
	21RW30	2021	Hunan	Changsha	Liuyang	The middle and lower reaches of the Yangtze River	28.1570°N, 113.6431°E	Lineage I
	21RW79	2021	Hunan	Changsha	Liuyang	The middle and lower reaches of the Yangtze River	28.1570°N, 113.6431°E	Lineage I
	21RW15	2021	Hunan	Changsha	Liuyang	The middle and lower reaches of the Yangtze River	28.1570°N, 113.6431°E	Lineage I
	21RW18	2021	Hunan	Changsha	Liuyang	The middle and lower reaches of the Yangtze River	28.1570°N, 113.6431°E	Lineage I
	21RW41	2021	Hunan	Changsha	Liuyang	The middle and lower reaches of the Yangtze River	28.1570°N, 113.6431°E	Lineage I
	21RW48	2021	Hunan	Changsha	Liuyang	The middle and lower reaches of the Yangtze River	28.1570°N, 113.6431°E	Lineage I
	21RW64	2021	Hunan	Changsha	Liuyang	The middle and lower reaches of the Yangtze River	28.1570°N, 113.6431°E	Lineage I
	21RW135	2021	Hunan	Changsha	Liuyang	The middle and lower reaches of the Yangtze River	28.1570°N, 113.6431°E	Lineage I
	21RW140	2021	Hunan	Changsha	Liuyang	The middle and lower reaches of the Yangtze River	28.1570°N, 113.6431°E	Lineage I
	21RW172	2021	Hunan	Changsha	Liuyang	The middle and lower reaches of the Yangtze River	28.1570°N, 113.6431°E	Lineage I
	21RW106	2021	Hunan	Changsha	Liuyang	The middle and lower reaches of the Yangtze River	28.1570°N, 113.6431°E	Lineage II
	21RW71	2021	Hunan	Changsha	Liuyang	The middle and lower reaches of the Yangtze River	28.1570°N, 113.6431°E	Lineage II
	21RW35	2021	Hunan	Changsha	Liuyang	The middle and lower reaches of the Yangtze River	28.1570°N, 113.6431°E	Lineage II
	21RW52	2021	Hunan	Changsha	Liuyang	The middle and lower reaches of the Yangtze River	28.1570°N, 113.6431°E	Lineage II
	21TX44	2021	Hunan	Changsha	Liuyang	The middle and lower reaches of the Yangtze River	28.1570°N, 113.6431°E	Lineage I
	21TX60	2021	Hunan	Changsha	Liuyang	The middle and lower reaches of the Yangtze River	28.1570°N, 113.6431°E	Lineage I
	21TX36	2021	Hunan	Changsha	Liuyang	The middle and lower reaches of the Yangtze River	28.1570°N, 113.6431°E	Lineage I
	21TX173	2021	Hunan	Changsha	Liuyang	The middle and lower reaches of the Yangtze River	28.1570°N, 113.6431°E	Lineage I
	21TX118	2021	Hunan	Changsha	Liuyang	The middle and lower reaches of the Yangtze River	28.1570°N, 113.6431°E	Lineage I
	21TX122	2021	Hunan	Changsha	Liuyang	The middle and lower reaches of the Yangtze River	28.1570°N, 113.6431°E	Lineage I
	21TX114	2021	Hunan	Changsha	Liuyang	The middle and lower reaches of the Yangtze River	28.1570°N, 113.6431°E	Lineage II
	21TX22	2021	Hunan	Changsha	Liuyang	The middle and lower reaches of the Yangtze River	28.1570°N, 113.6431°E	Lineage II
	21TX161	2021	Hunan	Changsha	Liuyang	The middle and lower reaches of the Yangtze River	28.1570°N, 113.6431°E	Lineage II
	21TX155	2021	Hunan	Changsha	Liuyang	The middle and lower reaches of the Yangtze River	28.1570°N, 113.6431°E	Lineage II
	21TX90	2021	Hunan	Changsha	Liuyang	The middle and lower reaches of the Yangtze River	28.1570°N, 113.6431°E	Lineage II
	21TX13	2021	Hunan	Changsha	Liuyang	The middle and lower reaches of the Yangtze River	28.1570°N, 113.6431°E	Lineage II
	21TX120	2021	Hunan	Changsha	Liuyang	The middle and lower reaches of the Yangtze River	28.1570°N, 113.6431°E	Lineage II
	21TX105	2021	Hunan	Changsha	Liuyang	The middle and lower reaches of the Yangtze River	28.1570°N, 113.6431°E	Lineage II
	21TX106	2021	Hunan	Changsha	Liuyang	The middle and lower reaches of the Yangtze River	28.1570°N, 113.6431°E	Lineage II
P09	21JX87	2021	Jiangxi	Ji'an	Jinggangshan	The middle and lower reaches of the Yangtze River	26.7389°N, 114.2892°E	Lineage I
	21JX88	2021	Jiangxi	Ji'an	Jinggangshan	The middle and lower reaches of the Yangtze River	26.7389°N, 114.2892°E	Lineage I
	21JX64	2021	Jiangxi	Ji'an	Jinggangshan	The middle and lower reaches of the Yangtze River	26.7389°N, 114.2892°E	Lineage I
	21JX24	2021	Jiangxi	Ji'an	Jinggangshan	The middle and lower reaches of the Yangtze River	26.7389°N, 114.2892°E	Lineage I
	21JX71	2021	Jiangxi	Ji'an	Jinggangshan	The middle and lower reaches of the Yangtze River	26.7389°N, 114.2892°E	Lineage I
	21JX72	2021	Jiangxi	Ji'an	Jinggangshan	The middle and lower reaches of the Yangtze River	26.7389°N, 114.2892°E	Lineage I
	21JX13	2021	Jiangxi	Ji'an	Jinggangshan	The middle and lower reaches of the Yangtze River	26.7389°N, 114.2892°E	Lineage I
	21JX25	2021	Jiangxi	Ji'an	Jinggangshan	The middle and lower reaches of the Yangtze River	26.7389°N, 114.2892°E	Lineage I
	21JX34	2021	Jiangxi	Ji'an	Jinggangshan	The middle and lower reaches of the Yangtze River	26.7389°N, 114.2892°E	Lineage I
	21JX36	2021	Jiangxi	Ji'an	Jinggangshan	The middle and lower reaches of the Yangtze River	26.7389°N, 114.2892°E	Lineage I
	21JX51	2021	Jiangxi	Ji'an	Jinggangshan	The middle and lower reaches of the Yangtze River	26.7389°N, 114.2892°E	Lineage I
	21JX61	2021	Jiangxi	Ji'an	Jinggangshan	The middle and lower reaches of the Yangtze River	26.7389°N, 114.2892°E	Lineage I
	21JX77	2021	Jiangxi	Ji'an	Jinggangshan	The middle and lower reaches of the Yangtze River	26.7389°N, 114.2892°E	Lineage I
	21JX81	2021	Jiangxi	Ji'an	Jinggangshan	The middle and lower reaches of the Yangtze River	26.7389°N, 114.2892°E	Lineage I
	21JX07	2021	Jiangxi	Ji'an	Jinggangshan	The middle and lower reaches of the Yangtze River	26.7389°N, 114.2892°E	Lineage I
	21JX20	2021	Jiangxi	Ji'an	Jinggangshan	The middle and lower reaches of the Yangtze River	26.7389°N, 114.2892°E	Lineage I
	21JX86	2021	Jiangxi	Ji'an	Jinggangshan	The middle and lower reaches of the Yangtze River	26.7389°N, 114.2892°E	Lineage III
	21JX68	2021	Jiangxi	Ji'an	Jinggangshan	The middle and lower reaches of the Yangtze River	26.7389°N, 114.2892°E	Lineage III
	21JX96	2021	Jiangxi	Ji'an	Jinggangshan	The middle and lower reaches of the Yangtze River	26.7389°N, 114.2892°E	Lineage III
	21JX97	2021	Jiangxi	Ji'an	Jinggangshan	The middle and lower reaches of the Yangtze River	26.7389°N, 114.2892°E	Lineage III
	21JX100	2021	Jiangxi	Ji'an	Jinggangshan	The middle and lower reaches of the Yangtze River	26.7389°N, 114.2892°E	Lineage III
	21JX09	2021	Jiangxi	Ji'an	Jinggangshan	The middle and lower reaches of the Yangtze River	26.7389°N, 114.2892°E	Lineage III
	21JX46	2021	Jiangxi	Ji'an	Jinggangshan	The middle and lower reaches of the Yangtze River	26.7389°N, 114.2892°E	Lineage III
	21JX50	2021	Jiangxi	Ji'an	Jinggangshan	The middle and lower reaches of the Yangtze River	26.7389°N, 114.2892°E	Lineage III
	21JX82	2021	Jiangxi	Ji'an	Jinggangshan	The middle and lower reaches of the Yangtze River	26.7389°N, 114.2892°E	Lineage III
	21JX91	2021	Jiangxi	Ji'an	Jinggangshan	The middle and lower reaches of the Yangtze River	26.7389°N, 114.2892°E	Lineage III
	21JX12	2021	Jiangxi	Ji'an	Jinggangshan	The middle and lower reaches of the Yangtze River	26.7389°N, 114.2892°E	Lineage III
	21JX41	2021	Jiangxi	Ji'an	Jinggangshan	The middle and lower reaches of the Yangtze River	26.7389°N, 114.2892°E	Lineage III
	21JX73	2021	Jiangxi	Ji'an	Jinggangshan	The middle and lower reaches of the Yangtze River	26.7389°N, 114.2892°E	Lineage III
	21JX99	2021	Jiangxi	Ji'an	Jinggangshan	The middle and lower reaches of the Yangtze River	26.7389°N, 114.2892°E	Lineage III
	21JX47	2021	Jiangxi	Ji'an	Jinggangshan	The middle and lower reaches of the Yangtze River	26.7389°N, 114.2892°E	Lineage III
	21JX63	2021	Jiangxi	Ji'an	Jinggangshan	The middle and lower reaches of the Yangtze River	26.7389°N, 114.2892°E	Lineage III
	21JX67	2021	Jiangxi	Ji'an	Jinggangshan	The middle and lower reaches of the Yangtze River	26.7389°N, 114.2892°E	Lineage III
	21JX78	2021	Jiangxi	Ji'an	Jinggangshan	The middle and lower reaches of the Yangtze River	26.7389°N, 114.2892°E	Lineage III
	21JX89	2021	Jiangxi	Ji'an	Jinggangshan	The middle and lower reaches of the Yangtze River	26.7389°N, 114.2892°E	Lineage III
	21JX19	2021	Jiangxi	Ji'an	Jinggangshan	The middle and lower reaches of the Yangtze River	26.7389°N, 114.2892°E	Lineage III
	21JX29	2021	Jiangxi	Ji'an	Jinggangshan	The middle and lower reaches of the Yangtze River	26.7389°N, 114.2892°E	Lineage III
	21JX31	2021	Jiangxi	Ji'an	Jinggangshan	The middle and lower reaches of the Yangtze River	26.7389°N, 114.2892°E	Lineage III
	21JX37	2021	Jiangxi	Ji'an	Jinggangshan	The middle and lower reaches of the Yangtze River	26.7389°N, 114.2892°E	Lineage III
	21JX39	2021	Jiangxi	Ji'an	Jinggangshan	The middle and lower reaches of the Yangtze River	26.7389°N, 114.2892°E	Lineage III
	21JX40	2021	Jiangxi	Ji'an	Jinggangshan	The middle and lower reaches of the Yangtze River	26.7389°N, 114.2892°E	Lineage III
	21JX42	2021	Jiangxi	Ji'an	Jinggangshan	The middle and lower reaches of the Yangtze River	26.7389°N, 114.2892°E	Lineage III
	21JX43	2021	Jiangxi	Ji'an	Jinggangshan	The middle and lower reaches of the Yangtze River	26.7389°N, 114.2892°E	Lineage III
	21JX44	2021	Jiangxi	Ji'an	Jinggangshan	The middle and lower reaches of the Yangtze River	26.7389°N, 114.2892°E	Lineage III
	21JX45	2021	Jiangxi	Ji'an	Jinggangshan	The middle and lower reaches of the Yangtze River	26.7389°N, 114.2892°E	Lineage III
	21JX49	2021	Jiangxi	Ji'an	Jinggangshan	The middle and lower reaches of the Yangtze River	26.7389°N, 114.2892°E	Lineage III
	21JX52	2021	Jiangxi	Ji'an	Jinggangshan	The middle and lower reaches of the Yangtze River	26.7389°N, 114.2892°E	Lineage III
	21JX54	2021	Jiangxi	Ji'an	Jinggangshan	The middle and lower reaches of the Yangtze River	26.7389°N, 114.2892°E	Lineage III
	21JX57	2021	Jiangxi	Ji'an	Jinggangshan	The middle and lower reaches of the Yangtze River	26.7389°N, 114.2892°E	Lineage III
	21JX62	2021	Jiangxi	Ji'an	Jinggangshan	The middle and lower reaches of the Yangtze River	26.7389°N, 114.2892°E	Lineage III
P10	22ES01	2022	Hubei	Enshi	Xuan'en	Wuling Mountainous Area	29.9869°N, 109.4915°E	Lineage I
	22ES03	2022	Hubei	Enshi	Xuan'en	Wuling Mountainous Area	29.9869°N, 109.4915°E	Lineage I
	22ES11	2022	Hubei	Enshi	Xuan'en	Wuling Mountainous Area	29.9869°N, 109.4915°E	Lineage I
	22ES13	2022	Hubei	Enshi	Xuan'en	Wuling Mountainous Area	29.9869°N, 109.4915°E	Lineage I
	22ES14	2022	Hubei	Enshi	Xuan'en	Wuling Mountainous Area	29.9869°N, 109.4915°E	Lineage I
	22ES15	2022	Hubei	Enshi	Xuan'en	Wuling Mountainous Area	29.9869°N, 109.4915°E	Lineage I
	22ES16	2022	Hubei	Enshi	Xuan'en	Wuling Mountainous Area	29.9869°N, 109.4915°E	Lineage I
	22ES18	2022	Hubei	Enshi	Xuan'en	Wuling Mountainous Area	29.9869°N, 109.4915°E	Lineage I
	22ES19	2022	Hubei	Enshi	Xuan'en	Wuling Mountainous Area	29.9869°N, 109.4915°E	Lineage I
	22ES20	2022	Hubei	Enshi	Xuan'en	Wuling Mountainous Area	29.9869°N, 109.4915°E	Lineage I
	22ES28	2022	Hubei	Enshi	Xuan'en	Wuling Mountainous Area	29.9869°N, 109.4915°E	Lineage I
	22ES31	2022	Hubei	Enshi	Xuan'en	Wuling Mountainous Area	29.9869°N, 109.4915°E	Lineage I
	22ES32	2022	Hubei	Enshi	Xuan'en	Wuling Mountainous Area	29.9869°N, 109.4915°E	Lineage I
	22ES33	2022	Hubei	Enshi	Xuan'en	Wuling Mountainous Area	29.9869°N, 109.4915°E	Lineage I
	22ES34	2022	Hubei	Enshi	Xuan'en	Wuling Mountainous Area	29.9869°N, 109.4915°E	Lineage I
	22ES37	2022	Hubei	Enshi	Xuan'en	Wuling Mountainous Area	29.9869°N, 109.4915°E	Lineage I
	22ES39	2022	Hubei	Enshi	Xuan'en	Wuling Mountainous Area	29.9869°N, 109.4915°E	Lineage I
	22ES41	2022	Hubei	Enshi	Xuan'en	Wuling Mountainous Area	29.9869°N, 109.4915°E	Lineage I
	22ES46	2022	Hubei	Enshi	Xuan'en	Wuling Mountainous Area	29.9869°N, 109.4915°E	Lineage I
	22ES47	2022	Hubei	Enshi	Xuan'en	Wuling Mountainous Area	29.9869°N, 109.4915°E	Lineage I
	22ES48	2022	Hubei	Enshi	Xuan'en	Wuling Mountainous Area	29.9869°N, 109.4915°E	Lineage I
	22ES49	2022	Hubei	Enshi	Xuan'en	Wuling Mountainous Area	29.9869°N, 109.4915°E	Lineage I
	22ES50	2022	Hubei	Enshi	Xuan'en	Wuling Mountainous Area	29.9869°N, 109.4915°E	Lineage I
	22ES53	2022	Hubei	Enshi	Xuan'en	Wuling Mountainous Area	29.9869°N, 109.4915°E	Lineage I
	22ES54	2022	Hubei	Enshi	Xuan'en	Wuling Mountainous Area	29.9869°N, 109.4915°E	Lineage I
	22ES55	2022	Hubei	Enshi	Xuan'en	Wuling Mountainous Area	29.9869°N, 109.4915°E	Lineage I
	22ES56	2022	Hubei	Enshi	Xuan'en	Wuling Mountainous Area	29.9869°N, 109.4915°E	Lineage I
	22ES57	2022	Hubei	Enshi	Xuan'en	Wuling Mountainous Area	29.9869°N, 109.4915°E	Lineage I
	22ES62	2022	Hubei	Enshi	Xuan'en	Wuling Mountainous Area	29.9869°N, 109.4915°E	Lineage I
	22ES63	2022	Hubei	Enshi	Xuan'en	Wuling Mountainous Area	29.9869°N, 109.4915°E	Lineage I
	22ES65	2022	Hubei	Enshi	Xuan'en	Wuling Mountainous Area	29.9869°N, 109.4915°E	Lineage I
	22ES66	2022	Hubei	Enshi	Xuan'en	Wuling Mountainous Area	29.9869°N, 109.4915°E	Lineage I
	22ES68	2022	Hubei	Enshi	Xuan'en	Wuling Mountainous Area	29.9869°N, 109.4915°E	Lineage I
	22ES69	2022	Hubei	Enshi	Xuan'en	Wuling Mountainous Area	29.9869°N, 109.4915°E	Lineage I
	22ES71	2022	Hubei	Enshi	Xuan'en	Wuling Mountainous Area	29.9869°N, 109.4915°E	Lineage I
	22ES74	2022	Hubei	Enshi	Xuan'en	Wuling Mountainous Area	29.9869°N, 109.4915°E	Lineage I
	22ES80	2022	Hubei	Enshi	Xuan'en	Wuling Mountainous Area	29.9869°N, 109.4915°E	Lineage I
	22ES81	2022	Hubei	Enshi	Xuan'en	Wuling Mountainous Area	29.9869°N, 109.4915°E	Lineage I
	22ES82	2022	Hubei	Enshi	Xuan'en	Wuling Mountainous Area	29.9869°N, 109.4915°E	Lineage I
	22ES83	2022	Hubei	Enshi	Xuan'en	Wuling Mountainous Area	29.9869°N, 109.4915°E	Lineage I
	22ES85	2022	Hubei	Enshi	Xuan'en	Wuling Mountainous Area	29.9869°N, 109.4915°E	Lineage I
	22ES88	2022	Hubei	Enshi	Xuan'en	Wuling Mountainous Area	29.9869°N, 109.4915°E	Lineage I
	22ES89	2022	Hubei	Enshi	Xuan'en	Wuling Mountainous Area	29.9869°N, 109.4915°E	Lineage I
	22ES92	2022	Hubei	Enshi	Xuan'en	Wuling Mountainous Area	29.9869°N, 109.4915°E	Lineage I
	22ES97	2022	Hubei	Enshi	Xuan'en	Wuling Mountainous Area	29.9869°N, 109.4915°E	Lineage I
P11	21ZJ159	2021	Zhejiang	Hangzhou	Lin'an	The middle and lower reaches of the Yangtze River	30.2354°N, 119.7131°E	Lineage I
	21ZJ100	2021	Zhejiang	Hangzhou	Lin'an	The middle and lower reaches of the Yangtze River	30.2354°N, 119.7131°E	Lineage III
	21ZJ42	2021	Zhejiang	Hangzhou	Lin'an	The middle and lower reaches of the Yangtze River	30.2354°N, 119.7131°E	Lineage III
	21ZJ59	2021	Zhejiang	Hangzhou	Lin'an	The middle and lower reaches of the Yangtze River	30.2354°N, 119.7131°E	Lineage III
	21ZJ109	2021	Zhejiang	Hangzhou	Lin'an	The middle and lower reaches of the Yangtze River	30.2354°N, 119.7131°E	Lineage III
	21ZJ106	2021	Zhejiang	Hangzhou	Lin'an	The middle and lower reaches of the Yangtze River	30.2354°N, 119.7131°E	Lineage III
	21ZJ74	2021	Zhejiang	Hangzhou	Lin'an	The middle and lower reaches of the Yangtze River	30.2354°N, 119.7131°E	Lineage III
	21ZJ17	2021	Zhejiang	Hangzhou	Lin'an	The middle and lower reaches of the Yangtze River	30.2354°N, 119.7131°E	Lineage III
	21ZJ101	2021	Zhejiang	Hangzhou	Lin'an	The middle and lower reaches of the Yangtze River	30.2354°N, 119.7131°E	Lineage III
	21ZJ44	2021	Zhejiang	Hangzhou	Lin'an	The middle and lower reaches of the Yangtze River	30.2354°N, 119.7131°E	Lineage III
	21ZJ47	2021	Zhejiang	Hangzhou	Lin'an	The middle and lower reaches of the Yangtze River	30.2354°N, 119.7131°E	Lineage III
	21ZJ66	2021	Zhejiang	Hangzhou	Lin'an	The middle and lower reaches of the Yangtze River	30.2354°N, 119.7131°E	Lineage III
	21ZJ69	2021	Zhejiang	Hangzhou	Lin'an	The middle and lower reaches of the Yangtze River	30.2354°N, 119.7131°E	Lineage III
	21ZJ120	2021	Zhejiang	Hangzhou	Lin'an	The middle and lower reaches of the Yangtze River	30.2354°N, 119.7131°E	Lineage III
	21ZJ141	2021	Zhejiang	Hangzhou	Lin'an	The middle and lower reaches of the Yangtze River	30.2354°N, 119.7131°E	Lineage III
	21ZJ145	2021	Zhejiang	Hangzhou	Lin'an	The middle and lower reaches of the Yangtze River	30.2354°N, 119.7131°E	Lineage III
	21ZJ29	2021	Zhejiang	Hangzhou	Lin'an	The middle and lower reaches of the Yangtze River	30.2354°N, 119.7131°E	Lineage III
	21ZJ49	2021	Zhejiang	Hangzhou	Lin'an	The middle and lower reaches of the Yangtze River	30.2354°N, 119.7131°E	Lineage III
	21ZJ86	2021	Zhejiang	Hangzhou	Lin'an	The middle and lower reaches of the Yangtze River	30.2354°N, 119.7131°E	Lineage III
	21ZJ87	2021	Zhejiang	Hangzhou	Lin'an	The middle and lower reaches of the Yangtze River	30.2354°N, 119.7131°E	Lineage III
	21ZJ90	2021	Zhejiang	Hangzhou	Lin'an	The middle and lower reaches of the Yangtze River	30.2354°N, 119.7131°E	Lineage III
	21ZJ98	2021	Zhejiang	Hangzhou	Lin'an	The middle and lower reaches of the Yangtze River	30.2354°N, 119.7131°E	Lineage III
	21ZJ117	2021	Zhejiang	Hangzhou	Lin'an	The middle and lower reaches of the Yangtze River	30.2354°N, 119.7131°E	Lineage III
	21ZJ121	2021	Zhejiang	Hangzhou	Lin'an	The middle and lower reaches of the Yangtze River	30.2354°N, 119.7131°E	Lineage III
	21ZJ144	2021	Zhejiang	Hangzhou	Lin'an	The middle and lower reaches of the Yangtze River	30.2354°N, 119.7131°E	Lineage III
	21ZJ65	2021	Zhejiang	Hangzhou	Lin'an	The middle and lower reaches of the Yangtze River	30.2354°N, 119.7131°E	Lineage III
	21ZJ78	2021	Zhejiang	Hangzhou	Lin'an	The middle and lower reaches of the Yangtze River	30.2354°N, 119.7131°E	Lineage III
	21ZJ79	2021	Zhejiang	Hangzhou	Lin'an	The middle and lower reaches of the Yangtze River	30.2354°N, 119.7131°E	Lineage III
	21ZJ91	2021	Zhejiang	Hangzhou	Lin'an	The middle and lower reaches of the Yangtze River	30.2354°N, 119.7131°E	Lineage III
	21ZJ93	2021	Zhejiang	Hangzhou	Lin'an	The middle and lower reaches of the Yangtze River	30.2354°N, 119.7131°E	Lineage III
	21ZJ103	2021	Zhejiang	Hangzhou	Lin'an	The middle and lower reaches of the Yangtze River	30.2354°N, 119.7131°E	Lineage III
	21ZJ157	2021	Zhejiang	Hangzhou	Lin'an	The middle and lower reaches of the Yangtze River	30.2354°N, 119.7131°E	Lineage III
	21ZJ31	2021	Zhejiang	Hangzhou	Lin'an	The middle and lower reaches of the Yangtze River	30.2354°N, 119.7131°E	Lineage III
	21ZJ54	2021	Zhejiang	Hangzhou	Lin'an	The middle and lower reaches of the Yangtze River	30.2354°N, 119.7131°E	Lineage III
	21ZJ96	2021	Zhejiang	Hangzhou	Lin'an	The middle and lower reaches of the Yangtze River	30.2354°N, 119.7131°E	Lineage III
	21ZJ97	2021	Zhejiang	Hangzhou	Lin'an	The middle and lower reaches of the Yangtze River	30.2354°N, 119.7131°E	Lineage III
	21ZJ99	2021	Zhejiang	Hangzhou	Lin'an	The middle and lower reaches of the Yangtze River	30.2354°N, 119.7131°E	Lineage III
	21ZJ107	2021	Zhejiang	Hangzhou	Lin'an	The middle and lower reaches of the Yangtze River	30.2354°N, 119.7131°E	Lineage III
	21ZJ108	2021	Zhejiang	Hangzhou	Lin'an	The middle and lower reaches of the Yangtze River	30.2354°N, 119.7131°E	Lineage III
	21ZJ111	2021	Zhejiang	Hangzhou	Lin'an	The middle and lower reaches of the Yangtze River	30.2354°N, 119.7131°E	Lineage III
	21ZJ112	2021	Zhejiang	Hangzhou	Lin'an	The middle and lower reaches of the Yangtze River	30.2354°N, 119.7131°E	Lineage III
	21ZJ113	2021	Zhejiang	Hangzhou	Lin'an	The middle and lower reaches of the Yangtze River	30.2354°N, 119.7131°E	Lineage III
	21ZJ122	2021	Zhejiang	Hangzhou	Lin'an	The middle and lower reaches of the Yangtze River	30.2354°N, 119.7131°E	Lineage III
	21ZJ125	2021	Zhejiang	Hangzhou	Lin'an	The middle and lower reaches of the Yangtze River	30.2354°N, 119.7131°E	Lineage III
	21ZJ137	2021	Zhejiang	Hangzhou	Lin'an	The middle and lower reaches of the Yangtze River	30.2354°N, 119.7131°E	Lineage III
	21ZJ138	2021	Zhejiang	Hangzhou	Lin'an	The middle and lower reaches of the Yangtze River	30.2354°N, 119.7131°E	Lineage III
	21ZJ143	2021	Zhejiang	Hangzhou	Lin'an	The middle and lower reaches of the Yangtze River	30.2354°N, 119.7131°E	Lineage III
	21ZJ158	2021	Zhejiang	Hangzhou	Lin'an	The middle and lower reaches of the Yangtze River	30.2354°N, 119.7131°E	Lineage III
	21ZJ161	2021	Zhejiang	Hangzhou	Lin'an	The middle and lower reaches of the Yangtze River	30.2354°N, 119.7131°E	Lineage III
	21ZJ142	2021	Zhejiang	Hangzhou	Lin'an	The middle and lower reaches of the Yangtze River	30.2354°N, 119.7131°E	Lineage III
P12	22HF02	2022	Anhui	Hefei	NA	The middle and lower reaches of the Yangtze River	31.4921°N, 117.1318°E	Lineage II
	22HF03	2022	Anhui	Hefei	NA	The middle and lower reaches of the Yangtze River	31.4921°N, 117.1318°E	Lineage II
	22HF04	2022	Anhui	Hefei	NA	The middle and lower reaches of the Yangtze River	31.4921°N, 117.1318°E	Lineage II
	22HF06	2022	Anhui	Hefei	NA	The middle and lower reaches of the Yangtze River	31.4921°N, 117.1318°E	Lineage II
	22HF11	2022	Anhui	Hefei	NA	The middle and lower reaches of the Yangtze River	31.4921°N, 117.1318°E	Lineage II
	22HF13	2022	Anhui	Hefei	NA	The middle and lower reaches of the Yangtze River	31.4921°N, 117.1318°E	Lineage II
	22HF15	2022	Anhui	Hefei	NA	The middle and lower reaches of the Yangtze River	31.4921°N, 117.1318°E	Lineage II
	22HF16	2022	Anhui	Hefei	NA	The middle and lower reaches of the Yangtze River	31.4921°N, 117.1318°E	Lineage II
	22HF18	2022	Anhui	Hefei	NA	The middle and lower reaches of the Yangtze River	31.4921°N, 117.1318°E	Lineage II
	22HF20	2022	Anhui	Hefei	NA	The middle and lower reaches of the Yangtze River	31.4921°N, 117.1318°E	Lineage II
	22HF21	2022	Anhui	Hefei	NA	The middle and lower reaches of the Yangtze River	31.4921°N, 117.1318°E	Lineage II
	22HF24	2022	Anhui	Hefei	NA	The middle and lower reaches of the Yangtze River	31.4921°N, 117.1318°E	Lineage II
	22HF29	2022	Anhui	Hefei	NA	The middle and lower reaches of the Yangtze River	31.4921°N, 117.1318°E	Lineage II
	22HF31	2022	Anhui	Hefei	NA	The middle and lower reaches of the Yangtze River	31.4921°N, 117.1318°E	Lineage II
	22HF32	2022	Anhui	Hefei	NA	The middle and lower reaches of the Yangtze River	31.4921°N, 117.1318°E	Lineage II
	22HF33	2022	Anhui	Hefei	NA	The middle and lower reaches of the Yangtze River	31.4921°N, 117.1318°E	Lineage II
	22HF36	2022	Anhui	Hefei	NA	The middle and lower reaches of the Yangtze River	31.4921°N, 117.1318°E	Lineage II
	22HF43	2022	Anhui	Hefei	NA	The middle and lower reaches of the Yangtze River	31.4921°N, 117.1318°E	Lineage II
	22HF44	2022	Anhui	Hefei	NA	The middle and lower reaches of the Yangtze River	31.4921°N, 117.1318°E	Lineage II
	22HF48	2022	Anhui	Hefei	NA	The middle and lower reaches of the Yangtze River	31.4921°N, 117.1318°E	Lineage II
	22HF51	2022	Anhui	Hefei	NA	The middle and lower reaches of the Yangtze River	31.4921°N, 117.1318°E	Lineage II
	22HF57	2022	Anhui	Hefei	NA	The middle and lower reaches of the Yangtze River	31.4921°N, 117.1318°E	Lineage II
	22HF58	2022	Anhui	Hefei	NA	The middle and lower reaches of the Yangtze River	31.4921°N, 117.1318°E	Lineage II
	22HF59	2022	Anhui	Hefei	NA	The middle and lower reaches of the Yangtze River	31.4921°N, 117.1318°E	Lineage II
	22HF60	2022	Anhui	Hefei	NA	The middle and lower reaches of the Yangtze River	31.4921°N, 117.1318°E	Lineage II
	22HF61	2022	Anhui	Hefei	NA	The middle and lower reaches of the Yangtze River	31.4921°N, 117.1318°E	Lineage II
	22HF63	2022	Anhui	Hefei	NA	The middle and lower reaches of the Yangtze River	31.4921°N, 117.1318°E	Lineage II
	22HF68	2022	Anhui	Hefei	NA	The middle and lower reaches of the Yangtze River	31.4921°N, 117.1318°E	Lineage II
	22HF67	2022	Anhui	Hefei	NA	The middle and lower reaches of the Yangtze River	31.4921°N, 117.1318°E	Lineage II
	22HF72	2022	Anhui	Hefei	NA	The middle and lower reaches of the Yangtze River	31.4921°N, 117.1318°E	Lineage II
	22HF73	2022	Anhui	Hefei	NA	The middle and lower reaches of the Yangtze River	31.4921°N, 117.1318°E	Lineage II
	22HF76	2022	Anhui	Hefei	NA	The middle and lower reaches of the Yangtze River	31.4921°N, 117.1318°E	Lineage II
	22HF77	2022	Anhui	Hefei	NA	The middle and lower reaches of the Yangtze River	31.4921°N, 117.1318°E	Lineage II
	22HF78	2022	Anhui	Hefei	NA	The middle and lower reaches of the Yangtze River	31.4921°N, 117.1318°E	Lineage II
	22HF62	2022	Anhui	Hefei	NA	The middle and lower reaches of the Yangtze River	31.4921°N, 117.1318°E	Lineage II
	22HF64	2022	Anhui	Hefei	NA	The middle and lower reaches of the Yangtze River	31.4921°N, 117.1318°E	Lineage II
	22HF53	2022	Anhui	Hefei	NA	The middle and lower reaches of the Yangtze River	31.4921°N, 117.1318°E	Lineage II
	22HF81	2022	Anhui	Hefei	NA	The middle and lower reaches of the Yangtze River	31.4921°N, 117.1318°E	Lineage II
	22HF80	2022	Anhui	Hefei	NA	The middle and lower reaches of the Yangtze River	31.4921°N, 117.1318°E	Lineage II
	22HF82	2022	Anhui	Hefei	NA	The middle and lower reaches of the Yangtze River	31.4921°N, 117.1318°E	Lineage II
	22HF83	2022	Anhui	Hefei	NA	The middle and lower reaches of the Yangtze River	31.4921°N, 117.1318°E	Lineage II
	22HF85	2022	Anhui	Hefei	NA	The middle and lower reaches of the Yangtze River	31.4921°N, 117.1318°E	Lineage II
	22HF86	2022	Anhui	Hefei	NA	The middle and lower reaches of the Yangtze River	31.4921°N, 117.1318°E	Lineage II
	22HF87	2022	Anhui	Hefei	NA	The middle and lower reaches of the Yangtze River	31.4921°N, 117.1318°E	Lineage II
	22HF90	2022	Anhui	Hefei	NA	The middle and lower reaches of the Yangtze River	31.4921°N, 117.1318°E	Lineage II
	22HF08	2022	Anhui	Hefei	NA	The middle and lower reaches of the Yangtze River	31.4921°N, 117.1318°E	Lineage III
	22HF09	2022	Anhui	Hefei	NA	The middle and lower reaches of the Yangtze River	31.4921°N, 117.1318°E	Lineage III
	22HF70	2022	Anhui	Hefei	NA	The middle and lower reaches of the Yangtze River	31.4921°N, 117.1318°E	Lineage III
	22HF75	2022	Anhui	Hefei	NA	The middle and lower reaches of the Yangtze River	31.4921°N, 117.1318°E	Lineage III
	22HF89	2022	Anhui	Hefei	NA	The middle and lower reaches of the Yangtze River	31.4921°N, 117.1318°E	Lineage III
P13	22JS04	2022	Jiangsu	Lianyungang	Ganyu	The middle and lower reaches of the Yangtze River	34.8413°N, 119.1733°E	Lineage I
	22JS21	2022	Jiangsu	Lianyungang	Ganyu	The middle and lower reaches of the Yangtze River	34.8413°N, 119.1733°E	Lineage I
	22JS28	2022	Jiangsu	Lianyungang	Ganyu	The middle and lower reaches of the Yangtze River	34.8413°N, 119.1733°E	Lineage I
	22JS57	2022	Jiangsu	Lianyungang	Ganyu	The middle and lower reaches of the Yangtze River	34.8413°N, 119.1733°E	Lineage I
	22JS60	2022	Jiangsu	Lianyungang	Ganyu	The middle and lower reaches of the Yangtze River	34.8413°N, 119.1733°E	Lineage I
	22JS72	2022	Jiangsu	Lianyungang	Ganyu	The middle and lower reaches of the Yangtze River	34.8413°N, 119.1733°E	Lineage I
	22JS01	2022	Jiangsu	Lianyungang	Ganyu	The middle and lower reaches of the Yangtze River	34.8413°N, 119.1733°E	Lineage III
	22JS02	2022	Jiangsu	Lianyungang	Ganyu	The middle and lower reaches of the Yangtze River	34.8413°N, 119.1733°E	Lineage III
	22JS03	2022	Jiangsu	Lianyungang	Ganyu	The middle and lower reaches of the Yangtze River	34.8413°N, 119.1733°E	Lineage III
	22JS06	2022	Jiangsu	Lianyungang	Ganyu	The middle and lower reaches of the Yangtze River	34.8413°N, 119.1733°E	Lineage III
	22JS07	2022	Jiangsu	Lianyungang	Ganyu	The middle and lower reaches of the Yangtze River	34.8413°N, 119.1733°E	Lineage III
	22JS08	2022	Jiangsu	Lianyungang	Ganyu	The middle and lower reaches of the Yangtze River	34.8413°N, 119.1733°E	Lineage III
	22JS09	2022	Jiangsu	Lianyungang	Ganyu	The middle and lower reaches of the Yangtze River	34.8413°N, 119.1733°E	Lineage III
	22JS11	2022	Jiangsu	Lianyungang	Ganyu	The middle and lower reaches of the Yangtze River	34.8413°N, 119.1733°E	Lineage III
	22JS12	2022	Jiangsu	Lianyungang	Ganyu	The middle and lower reaches of the Yangtze River	34.8413°N, 119.1733°E	Lineage III
	22JS13	2022	Jiangsu	Lianyungang	Ganyu	The middle and lower reaches of the Yangtze River	34.8413°N, 119.1733°E	Lineage III
	22JS14	2022	Jiangsu	Lianyungang	Ganyu	The middle and lower reaches of the Yangtze River	34.8413°N, 119.1733°E	Lineage III
	22JS16	2022	Jiangsu	Lianyungang	Ganyu	The middle and lower reaches of the Yangtze River	34.8413°N, 119.1733°E	Lineage III
	22JS17	2022	Jiangsu	Lianyungang	Ganyu	The middle and lower reaches of the Yangtze River	34.8413°N, 119.1733°E	Lineage III
	22JS18	2022	Jiangsu	Lianyungang	Ganyu	The middle and lower reaches of the Yangtze River	34.8413°N, 119.1733°E	Lineage III
	22JS22	2022	Jiangsu	Lianyungang	Ganyu	The middle and lower reaches of the Yangtze River	34.8413°N, 119.1733°E	Lineage III
	22JS23	2022	Jiangsu	Lianyungang	Ganyu	The middle and lower reaches of the Yangtze River	34.8413°N, 119.1733°E	Lineage III
	22JS25	2022	Jiangsu	Lianyungang	Ganyu	The middle and lower reaches of the Yangtze River	34.8413°N, 119.1733°E	Lineage III
	22JS26	2022	Jiangsu	Lianyungang	Ganyu	The middle and lower reaches of the Yangtze River	34.8413°N, 119.1733°E	Lineage III
	22JS30	2022	Jiangsu	Lianyungang	Ganyu	The middle and lower reaches of the Yangtze River	34.8413°N, 119.1733°E	Lineage III
	22JS31	2022	Jiangsu	Lianyungang	Ganyu	The middle and lower reaches of the Yangtze River	34.8413°N, 119.1733°E	Lineage III
	22JS32	2022	Jiangsu	Lianyungang	Ganyu	The middle and lower reaches of the Yangtze River	34.8413°N, 119.1733°E	Lineage III
	22JS33	2022	Jiangsu	Lianyungang	Ganyu	The middle and lower reaches of the Yangtze River	34.8413°N, 119.1733°E	Lineage III
	22JS35	2022	Jiangsu	Lianyungang	Ganyu	The middle and lower reaches of the Yangtze River	34.8413°N, 119.1733°E	Lineage III
	22JS37	2022	Jiangsu	Lianyungang	Ganyu	The middle and lower reaches of the Yangtze River	34.8413°N, 119.1733°E	Lineage III
	22JS39	2022	Jiangsu	Lianyungang	Ganyu	The middle and lower reaches of the Yangtze River	34.8413°N, 119.1733°E	Lineage III
	22JS42	2022	Jiangsu	Lianyungang	Ganyu	The middle and lower reaches of the Yangtze River	34.8413°N, 119.1733°E	Lineage III
	22JS44	2022	Jiangsu	Lianyungang	Ganyu	The middle and lower reaches of the Yangtze River	34.8413°N, 119.1733°E	Lineage III
	22JS45	2022	Jiangsu	Lianyungang	Ganyu	The middle and lower reaches of the Yangtze River	34.8413°N, 119.1733°E	Lineage III
	22JS49	2022	Jiangsu	Lianyungang	Ganyu	The middle and lower reaches of the Yangtze River	34.8413°N, 119.1733°E	Lineage III
	22JS50	2022	Jiangsu	Lianyungang	Ganyu	The middle and lower reaches of the Yangtze River	34.8413°N, 119.1733°E	Lineage III
	22JS88	2022	Jiangsu	Lianyungang	Ganyu	The middle and lower reaches of the Yangtze River	34.8413°N, 119.1733°E	Lineage III
	22JS59	2022	Jiangsu	Lianyungang	Ganyu	The middle and lower reaches of the Yangtze River	34.8413°N, 119.1733°E	Lineage III
	22JS62	2022	Jiangsu	Lianyungang	Ganyu	The middle and lower reaches of the Yangtze River	34.8413°N, 119.1733°E	Lineage III
	22JS65	2022	Jiangsu	Lianyungang	Ganyu	The middle and lower reaches of the Yangtze River	34.8413°N, 119.1733°E	Lineage III
	22JS66	2022	Jiangsu	Lianyungang	Ganyu	The middle and lower reaches of the Yangtze River	34.8413°N, 119.1733°E	Lineage III
	22JS69	2022	Jiangsu	Lianyungang	Ganyu	The middle and lower reaches of the Yangtze River	34.8413°N, 119.1733°E	Lineage III
	22JS71	2022	Jiangsu	Lianyungang	Ganyu	The middle and lower reaches of the Yangtze River	34.8413°N, 119.1733°E	Lineage III
	22JS74	2022	Jiangsu	Lianyungang	Ganyu	The middle and lower reaches of the Yangtze River	34.8413°N, 119.1733°E	Lineage III
	22JS80	2022	Jiangsu	Lianyungang	Ganyu	The middle and lower reaches of the Yangtze River	34.8413°N, 119.1733°E	Lineage III
	22JS84	2022	Jiangsu	Lianyungang	Ganyu	The middle and lower reaches of the Yangtze River	34.8413°N, 119.1733°E	Lineage III
	22JS85	2022	Jiangsu	Lianyungang	Ganyu	The middle and lower reaches of the Yangtze River	34.8413°N, 119.1733°E	Lineage III
	22JS87	2022	Jiangsu	Lianyungang	Ganyu	The middle and lower reaches of the Yangtze River	34.8413°N, 119.1733°E	Lineage III
	22JS89	2022	Jiangsu	Lianyungang	Ganyu	The middle and lower reaches of the Yangtze River	34.8413°N, 119.1733°E	Lineage III
	22JS90	2022	Jiangsu	Lianyungang	Ganyu	The middle and lower reaches of the Yangtze River	34.8413°N, 119.1733°E	Lineage III
P14	21FJ72	2021	Fujian	Longyan	Shanghang	South China	25.0608°N, 116.4283°E	Lineage I
	21FJ132	2021	Fujian	Longyan	Shanghang	South China	25.0608°N, 116.4283°E	Lineage I
	21FJ147	2021	Fujian	Longyan	Shanghang	South China	25.0608°N, 116.4283°E	Lineage I
	21FJ174	2021	Fujian	Longyan	Shanghang	South China	25.0608°N, 116.4283°E	Lineage I
	21FJ144	2021	Fujian	Longyan	Shanghang	South China	25.0608°N, 116.4283°E	Lineage I
	21FJ173	2021	Fujian	Longyan	Shanghang	South China	25.0608°N, 116.4283°E	Lineage I
	21FJ121	2021	Fujian	Longyan	Shanghang	South China	25.0608°N, 116.4283°E	Lineage I
	21FJ13	2021	Fujian	Longyan	Shanghang	South China	25.0608°N, 116.4283°E	Lineage I
	21FJ47	2021	Fujian	Longyan	Shanghang	South China	25.0608°N, 116.4283°E	Lineage I
	21FJ75	2021	Fujian	Longyan	Shanghang	South China	25.0608°N, 116.4283°E	Lineage I
	21FJ127	2021	Fujian	Longyan	Shanghang	South China	25.0608°N, 116.4283°E	Lineage I
	21FJ131	2021	Fujian	Longyan	Shanghang	South China	25.0608°N, 116.4283°E	Lineage I
	21FJ139	2021	Fujian	Longyan	Shanghang	South China	25.0608°N, 116.4283°E	Lineage I
	21FJ161	2021	Fujian	Longyan	Shanghang	South China	25.0608°N, 116.4283°E	Lineage I
	21FJ178	2021	Fujian	Longyan	Shanghang	South China	25.0608°N, 116.4283°E	Lineage I
	21FJ180	2021	Fujian	Longyan	Shanghang	South China	25.0608°N, 116.4283°E	Lineage I
	21FJ198	2021	Fujian	Longyan	Shanghang	South China	25.0608°N, 116.4283°E	Lineage I
	21FJ205	2021	Fujian	Longyan	Shanghang	South China	25.0608°N, 116.4283°E	Lineage I
	21FJ81	2021	Fujian	Longyan	Shanghang	South China	25.0608°N, 116.4283°E	Lineage I
	21FJ86	2021	Fujian	Longyan	Shanghang	South China	25.0608°N, 116.4283°E	Lineage I
	21FJ95	2021	Fujian	Longyan	Shanghang	South China	25.0608°N, 116.4283°E	Lineage I
	21FJ99	2021	Fujian	Longyan	Shanghang	South China	25.0608°N, 116.4283°E	Lineage I
	21FJ100	2021	Fujian	Longyan	Shanghang	South China	25.0608°N, 116.4283°E	Lineage I
	21FJ102	2021	Fujian	Longyan	Shanghang	South China	25.0608°N, 116.4283°E	Lineage I
	21FJ105	2021	Fujian	Longyan	Shanghang	South China	25.0608°N, 116.4283°E	Lineage I
	21FJ106	2021	Fujian	Longyan	Shanghang	South China	25.0608°N, 116.4283°E	Lineage I
	21FJ112	2021	Fujian	Longyan	Shanghang	South China	25.0608°N, 116.4283°E	Lineage I
	21FJ120	2021	Fujian	Longyan	Shanghang	South China	25.0608°N, 116.4283°E	Lineage I
	21FJ123	2021	Fujian	Longyan	Shanghang	South China	25.0608°N, 116.4283°E	Lineage I
	21FJ124	2021	Fujian	Longyan	Shanghang	South China	25.0608°N, 116.4283°E	Lineage I
	21FJ138	2021	Fujian	Longyan	Shanghang	South China	25.0608°N, 116.4283°E	Lineage I
	21FJ148	2021	Fujian	Longyan	Shanghang	South China	25.0608°N, 116.4283°E	Lineage I
	21FJ151	2021	Fujian	Longyan	Shanghang	South China	25.0608°N, 116.4283°E	Lineage I
	21FJ167	2021	Fujian	Longyan	Shanghang	South China	25.0608°N, 116.4283°E	Lineage I
	21FJ172	2021	Fujian	Longyan	Shanghang	South China	25.0608°N, 116.4283°E	Lineage I
	21FJ189	2021	Fujian	Longyan	Shanghang	South China	25.0608°N, 116.4283°E	Lineage I
	21FJ190	2021	Fujian	Longyan	Shanghang	South China	25.0608°N, 116.4283°E	Lineage I
	21FJ194	2021	Fujian	Longyan	Shanghang	South China	25.0608°N, 116.4283°E	Lineage I
	21FJ56	2021	Fujian	Longyan	Shanghang	South China	25.0608°N, 116.4283°E	Lineage I
	21FJ78	2021	Fujian	Longyan	Shanghang	South China	25.0608°N, 116.4283°E	Lineage I
	21FJ05	2021	Fujian	Longyan	Shanghang	South China	25.0608°N, 116.4283°E	Lineage I
	21FJ07	2021	Fujian	Longyan	Shanghang	South China	25.0608°N, 116.4283°E	Lineage I
	21FJ15	2021	Fujian	Longyan	Shanghang	South China	25.0608°N, 116.4283°E	Lineage I
	21FJ19	2021	Fujian	Longyan	Shanghang	South China	25.0608°N, 116.4283°E	Lineage I
	21FJ24	2021	Fujian	Longyan	Shanghang	South China	25.0608°N, 116.4283°E	Lineage I
	21FJ26	2021	Fujian	Longyan	Shanghang	South China	25.0608°N, 116.4283°E	Lineage I
	21FJ35	2021	Fujian	Longyan	Shanghang	South China	25.0608°N, 116.4283°E	Lineage I
	21FJ48	2021	Fujian	Longyan	Shanghang	South China	25.0608°N, 116.4283°E	Lineage I
	21FJ55	2021	Fujian	Longyan	Shanghang	South China	25.0608°N, 116.4283°E	Lineage I
	21FJ61	2021	Fujian	Longyan	Shanghang	South China	25.0608°N, 116.4283°E	Lineage I
P15	21GD125	2021	Guangdong	Guangzhou	Conghua	South China	23.5489°N, 113.5878°E	Lineage I
	21GD59	2021	Guangdong	Guangzhou	Conghua	South China	23.5489°N, 113.5878°E	Lineage I
	21GD162	2021	Guangdong	Guangzhou	Conghua	South China	23.5489°N, 113.5878°E	Lineage I
	21GD8	2021	Guangdong	Guangzhou	Conghua	South China	23.5489°N, 113.5878°E	Lineage I
	21GD18	2021	Guangdong	Guangzhou	Conghua	South China	23.5489°N, 113.5878°E	Lineage I
	21GD31	2021	Guangdong	Guangzhou	Conghua	South China	23.5489°N, 113.5878°E	Lineage I
	21GD32	2021	Guangdong	Guangzhou	Conghua	South China	23.5489°N, 113.5878°E	Lineage I
	21GD80	2021	Guangdong	Guangzhou	Conghua	South China	23.5489°N, 113.5878°E	Lineage I
	21GD83	2021	Guangdong	Guangzhou	Conghua	South China	23.5489°N, 113.5878°E	Lineage I
	21GD97	2021	Guangdong	Guangzhou	Conghua	South China	23.5489°N, 113.5878°E	Lineage I
	21GD104	2021	Guangdong	Guangzhou	Conghua	South China	23.5489°N, 113.5878°E	Lineage I
	21GD109	2021	Guangdong	Guangzhou	Conghua	South China	23.5489°N, 113.5878°E	Lineage I
	21GD19	2021	Guangdong	Guangzhou	Conghua	South China	23.5489°N, 113.5878°E	Lineage I
	21GD131	2021	Guangdong	Guangzhou	Conghua	South China	23.5489°N, 113.5878°E	Lineage I
	21GD135	2021	Guangdong	Guangzhou	Conghua	South China	23.5489°N, 113.5878°E	Lineage I
	21GD13	2021	Guangdong	Guangzhou	Conghua	South China	23.5489°N, 113.5878°E	Lineage I
	21GD49	2021	Guangdong	Guangzhou	Conghua	South China	23.5489°N, 113.5878°E	Lineage I
	21GD149	2021	Guangdong	Guangzhou	Conghua	South China	23.5489°N, 113.5878°E	Lineage I
	21GD152	2021	Guangdong	Guangzhou	Conghua	South China	23.5489°N, 113.5878°E	Lineage I
	21GD153	2021	Guangdong	Guangzhou	Conghua	South China	23.5489°N, 113.5878°E	Lineage I
	21GD161	2021	Guangdong	Guangzhou	Conghua	South China	23.5489°N, 113.5878°E	Lineage I
	21GD188	2021	Guangdong	Guangzhou	Conghua	South China	23.5489°N, 113.5878°E	Lineage I
	21GD25	2021	Guangdong	Guangzhou	Conghua	South China	23.5489°N, 113.5878°E	Lineage I
	21GD34	2021	Guangdong	Guangzhou	Conghua	South China	23.5489°N, 113.5878°E	Lineage I
	21GD58	2021	Guangdong	Guangzhou	Conghua	South China	23.5489°N, 113.5878°E	Lineage I
	21GD66	2021	Guangdong	Guangzhou	Conghua	South China	23.5489°N, 113.5878°E	Lineage I
	21GD85	2021	Guangdong	Guangzhou	Conghua	South China	23.5489°N, 113.5878°E	Lineage I
	21GD132	2021	Guangdong	Guangzhou	Conghua	South China	23.5489°N, 113.5878°E	Lineage I
	21GD143	2021	Guangdong	Guangzhou	Conghua	South China	23.5489°N, 113.5878°E	Lineage I
	21GD157	2021	Guangdong	Guangzhou	Conghua	South China	23.5489°N, 113.5878°E	Lineage I
	21GD160	2021	Guangdong	Guangzhou	Conghua	South China	23.5489°N, 113.5878°E	Lineage I
	21GD164	2021	Guangdong	Guangzhou	Conghua	South China	23.5489°N, 113.5878°E	Lineage I
	21GD17	2021	Guangdong	Guangzhou	Conghua	South China	23.5489°N, 113.5878°E	Lineage I
	21GD24	2021	Guangdong	Guangzhou	Conghua	South China	23.5489°N, 113.5878°E	Lineage I
	21GD28	2021	Guangdong	Guangzhou	Conghua	South China	23.5489°N, 113.5878°E	Lineage I
	21GD117	2021	Guangdong	Guangzhou	Conghua	South China	23.5489°N, 113.5878°E	Lineage I
	21GD137	2021	Guangdong	Guangzhou	Conghua	South China	23.5489°N, 113.5878°E	Lineage I
	21GD139	2021	Guangdong	Guangzhou	Conghua	South China	23.5489°N, 113.5878°E	Lineage I
	21GD140	2021	Guangdong	Guangzhou	Conghua	South China	23.5489°N, 113.5878°E	Lineage I
	21GD155	2021	Guangdong	Guangzhou	Conghua	South China	23.5489°N, 113.5878°E	Lineage I
	21GD171	2021	Guangdong	Guangzhou	Conghua	South China	23.5489°N, 113.5878°E	Lineage I
	21GD176	2021	Guangdong	Guangzhou	Conghua	South China	23.5489°N, 113.5878°E	Lineage I
	21GD179	2021	Guangdong	Guangzhou	Conghua	South China	23.5489°N, 113.5878°E	Lineage I
	21GD182	2021	Guangdong	Guangzhou	Conghua	South China	23.5489°N, 113.5878°E	Lineage I
	21GD50	2021	Guangdong	Guangzhou	Conghua	South China	23.5489°N, 113.5878°E	Lineage I
	21GD84	2021	Guangdong	Guangzhou	Conghua	South China	23.5489°N, 113.5878°E	Lineage I
	21GD88	2021	Guangdong	Guangzhou	Conghua	South China	23.5489°N, 113.5878°E	Lineage I
	21GD93	2021	Guangdong	Guangzhou	Conghua	South China	23.5489°N, 113.5878°E	Lineage I
	21GD99	2021	Guangdong	Guangzhou	Conghua	South China	23.5489°N, 113.5878°E	Lineage I
	21GD118	2021	Guangdong	Guangzhou	Conghua	South China	23.5489°N, 113.5878°E	Lineage I
P16	21GX13	2021	Guangxi	Wuzhou	Cenxi	South China	22.5547°N, 111.0107°E	Lineage I
	21GX14	2021	Guangxi	Wuzhou	Cenxi	South China	22.5547°N, 111.0107°E	Lineage I
	21GX31	2021	Guangxi	Wuzhou	Cenxi	South China	22.5547°N, 111.0107°E	Lineage I
	21GX38	2021	Guangxi	Wuzhou	Cenxi	South China	22.5547°N, 111.0107°E	Lineage I
	21GX86	2021	Guangxi	Wuzhou	Cenxi	South China	22.5547°N, 111.0107°E	Lineage I
	21GX10	2021	Guangxi	Wuzhou	Cenxi	South China	22.5547°N, 111.0107°E	Lineage I
	21GX32	2021	Guangxi	Wuzhou	Cenxi	South China	22.5547°N, 111.0107°E	Lineage I
	21GX37	2021	Guangxi	Wuzhou	Cenxi	South China	22.5547°N, 111.0107°E	Lineage I
	21GX55	2021	Guangxi	Wuzhou	Cenxi	South China	22.5547°N, 111.0107°E	Lineage I
	21GX12	2021	Guangxi	Wuzhou	Cenxi	South China	22.5547°N, 111.0107°E	Lineage I
	21GX16	2021	Guangxi	Wuzhou	Cenxi	South China	22.5547°N, 111.0107°E	Lineage I
	21GX111	2021	Guangxi	Wuzhou	Cenxi	South China	22.5547°N, 111.0107°E	Lineage I
	21GX30	2021	Guangxi	Wuzhou	Cenxi	South China	22.5547°N, 111.0107°E	Lineage I
	21GX61	2021	Guangxi	Wuzhou	Cenxi	South China	22.5547°N, 111.0107°E	Lineage I
	21GX68	2021	Guangxi	Wuzhou	Cenxi	South China	22.5547°N, 111.0107°E	Lineage I
	21GX98	2021	Guangxi	Wuzhou	Cenxi	South China	22.5547°N, 111.0107°E	Lineage I
	21GX99	2021	Guangxi	Wuzhou	Cenxi	South China	22.5547°N, 111.0107°E	Lineage I
	21GX122	2021	Guangxi	Wuzhou	Cenxi	South China	22.5547°N, 111.0107°E	Lineage I
	21GX09	2021	Guangxi	Wuzhou	Cenxi	South China	22.5547°N, 111.0107°E	Lineage I
	21GX11	2021	Guangxi	Wuzhou	Cenxi	South China	22.5547°N, 111.0107°E	Lineage I
	21GX48	2021	Guangxi	Wuzhou	Cenxi	South China	22.5547°N, 111.0107°E	Lineage I
	21GX52	2021	Guangxi	Wuzhou	Cenxi	South China	22.5547°N, 111.0107°E	Lineage I
	21GX54	2021	Guangxi	Wuzhou	Cenxi	South China	22.5547°N, 111.0107°E	Lineage I
	21GX58	2021	Guangxi	Wuzhou	Cenxi	South China	22.5547°N, 111.0107°E	Lineage I
	21GX64	2021	Guangxi	Wuzhou	Cenxi	South China	22.5547°N, 111.0107°E	Lineage I
	21GX66	2021	Guangxi	Wuzhou	Cenxi	South China	22.5547°N, 111.0107°E	Lineage I
	21GX67	2021	Guangxi	Wuzhou	Cenxi	South China	22.5547°N, 111.0107°E	Lineage I
	21GX88	2021	Guangxi	Wuzhou	Cenxi	South China	22.5547°N, 111.0107°E	Lineage I
	21GX20	2021	Guangxi	Wuzhou	Cenxi	South China	22.5547°N, 111.0107°E	Lineage I
	21GX22	2021	Guangxi	Wuzhou	Cenxi	South China	22.5547°N, 111.0107°E	Lineage I
	21GX35	2021	Guangxi	Wuzhou	Cenxi	South China	22.5547°N, 111.0107°E	Lineage I
	21GX36	2021	Guangxi	Wuzhou	Cenxi	South China	22.5547°N, 111.0107°E	Lineage I
	21GX44	2021	Guangxi	Wuzhou	Cenxi	South China	22.5547°N, 111.0107°E	Lineage I
	21GX51	2021	Guangxi	Wuzhou	Cenxi	South China	22.5547°N, 111.0107°E	Lineage I
	21GX57	2021	Guangxi	Wuzhou	Cenxi	South China	22.5547°N, 111.0107°E	Lineage I
	21GX65	2021	Guangxi	Wuzhou	Cenxi	South China	22.5547°N, 111.0107°E	Lineage I
	21GX74	2021	Guangxi	Wuzhou	Cenxi	South China	22.5547°N, 111.0107°E	Lineage I
	21GX75	2021	Guangxi	Wuzhou	Cenxi	South China	22.5547°N, 111.0107°E	Lineage I
	21GX80	2021	Guangxi	Wuzhou	Cenxi	South China	22.5547°N, 111.0107°E	Lineage I
	21GX83	2021	Guangxi	Wuzhou	Cenxi	South China	22.5547°N, 111.0107°E	Lineage I
	21GX85	2021	Guangxi	Wuzhou	Cenxi	South China	22.5547°N, 111.0107°E	Lineage I
	21GX87	2021	Guangxi	Wuzhou	Cenxi	South China	22.5547°N, 111.0107°E	Lineage I
	21GX90	2021	Guangxi	Wuzhou	Cenxi	South China	22.5547°N, 111.0107°E	Lineage I
	21GX101	2021	Guangxi	Wuzhou	Cenxi	South China	22.5547°N, 111.0107°E	Lineage I
	21GX103	2021	Guangxi	Wuzhou	Cenxi	South China	22.5547°N, 111.0107°E	Lineage I
	21GX106	2021	Guangxi	Wuzhou	Cenxi	South China	22.5547°N, 111.0107°E	Lineage I
	21GX107	2021	Guangxi	Wuzhou	Cenxi	South China	22.5547°N, 111.0107°E	Lineage I
	21GX114	2021	Guangxi	Wuzhou	Cenxi	South China	22.5547°N, 111.0107°E	Lineage I
	21GX115	2021	Guangxi	Wuzhou	Cenxi	South China	22.5547°N, 111.0107°E	Lineage I
	21GX125	2021	Guangxi	Wuzhou	Cenxi	South China	22.5547°N, 111.0107°E	Lineage I
P17	22HN01	2022	Hainan	/	Chengmai	South China	19.7444°N, 110.0134°E	Lineage I
	22HN03	2022	Hainan	/	Chengmai	South China	19.7444°N, 110.0134°E	Lineage I
	22HN04	2022	Hainan	/	Chengmai	South China	19.7444°N, 110.0134°E	Lineage I
	22HN06	2022	Hainan	/	Chengmai	South China	19.7444°N, 110.0134°E	Lineage I
	22HN08	2022	Hainan	/	Chengmai	South China	19.7444°N, 110.0134°E	Lineage I
	22HN09	2022	Hainan	/	Chengmai	South China	19.7444°N, 110.0134°E	Lineage I
	22HN11	2022	Hainan	/	Chengmai	South China	19.7444°N, 110.0134°E	Lineage I
	22HN12	2022	Hainan	/	Chengmai	South China	19.7444°N, 110.0134°E	Lineage I
	22HN15	2022	Hainan	/	Chengmai	South China	19.7444°N, 110.0134°E	Lineage I
	22HN17	2022	Hainan	/	Chengmai	South China	19.7444°N, 110.0134°E	Lineage I
	22HN19	2022	Hainan	/	Chengmai	South China	19.7444°N, 110.0134°E	Lineage I
	22HN20	2022	Hainan	/	Chengmai	South China	19.7444°N, 110.0134°E	Lineage I
	22HN23	2022	Hainan	/	Chengmai	South China	19.7444°N, 110.0134°E	Lineage I
	22HN25	2022	Hainan	/	Chengmai	South China	19.7444°N, 110.0134°E	Lineage I
	22HN28	2022	Hainan	/	Chengmai	South China	19.7444°N, 110.0134°E	Lineage I
	22HN30	2022	Hainan	/	Chengmai	South China	19.7444°N, 110.0134°E	Lineage I
	22HN32	2022	Hainan	/	Chengmai	South China	19.7444°N, 110.0134°E	Lineage I
	22HN34	2022	Hainan	/	Chengmai	South China	19.7444°N, 110.0134°E	Lineage I
	22HN35	2022	Hainan	/	Chengmai	South China	19.7444°N, 110.0134°E	Lineage I
	22HN37	2022	Hainan	/	Chengmai	South China	19.7444°N, 110.0134°E	Lineage I
	22HN43	2022	Hainan	/	Chengmai	South China	19.7444°N, 110.0134°E	Lineage I
	22HN45	2022	Hainan	/	Chengmai	South China	19.7444°N, 110.0134°E	Lineage I
	22HN48	2022	Hainan	/	Chengmai	South China	19.7444°N, 110.0134°E	Lineage I
	22HN51	2022	Hainan	/	Chengmai	South China	19.7444°N, 110.0134°E	Lineage I
	22HN54	2022	Hainan	/	Chengmai	South China	19.7444°N, 110.0134°E	Lineage I
	22HN56	2022	Hainan	/	Chengmai	South China	19.7444°N, 110.0134°E	Lineage I
	22HN59	2022	Hainan	/	Chengmai	South China	19.7444°N, 110.0134°E	Lineage I
	22HN62	2022	Hainan	/	Chengmai	South China	19.7444°N, 110.0134°E	Lineage I
	22HN63	2022	Hainan	/	Chengmai	South China	19.7444°N, 110.0134°E	Lineage I
	22HN65	2022	Hainan	/	Chengmai	South China	19.7444°N, 110.0134°E	Lineage I
	22HN68	2022	Hainan	/	Chengmai	South China	19.7444°N, 110.0134°E	Lineage I
	22HN72	2022	Hainan	/	Chengmai	South China	19.7444°N, 110.0134°E	Lineage I
	22HN73	2022	Hainan	/	Chengmai	South China	19.7444°N, 110.0134°E	Lineage I
	22HN74	2022	Hainan	/	Chengmai	South China	19.7444°N, 110.0134°E	Lineage I
	22HN76	2022	Hainan	/	Chengmai	South China	19.7444°N, 110.0134°E	Lineage I
	22HN78	2022	Hainan	/	Chengmai	South China	19.7444°N, 110.0134°E	Lineage I
	22HN81	2022	Hainan	/	Chengmai	South China	19.7444°N, 110.0134°E	Lineage I
	22HN83	2022	Hainan	/	Chengmai	South China	19.7444°N, 110.0134°E	Lineage I
	22HN85	2022	Hainan	/	Chengmai	South China	19.7444°N, 110.0134°E	Lineage I
	22HN86	2022	Hainan	/	Chengmai	South China	19.7444°N, 110.0134°E	Lineage I
	22HN88	2022	Hainan	/	Chengmai	South China	19.7444°N, 110.0134°E	Lineage I
	22HN90	2022	Hainan	/	Chengmai	South China	19.7444°N, 110.0134°E	Lineage I
	22HN91	2022	Hainan	/	Chengmai	South China	19.7444°N, 110.0134°E	Lineage I
	22HN92	2022	Hainan	/	Chengmai	South China	19.7444°N, 110.0134°E	Lineage I
	22HN94	2022	Hainan	/	Chengmai	South China	19.7444°N, 110.0134°E	Lineage I
	22HN95	2022	Hainan	/	Chengmai	South China	19.7444°N, 110.0134°E	Lineage I
	22HN96	2022	Hainan	/	Chengmai	South China	19.7444°N, 110.0134°E	Lineage I
	22HN98	2022	Hainan	/	Chengmai	South China	19.7444°N, 110.0134°E	Lineage I
	22HN99	2022	Hainan	/	Chengmai	South China	19.7444°N, 110.0134°E	Lineage I
	22HN100	2022	Hainan	/	Chengmai	South China	19.7444°N, 110.0134°E	Lineage I
P18	22YN01	2022	Yunnan	Pu'er	NA	The upper reaches of the Yangtze River	22.7346°N, 100.8211°E	Lineage I
	22YN03	2022	Yunnan	Pu'er	NA	The upper reaches of the Yangtze River	22.7346°N, 100.8211°E	Lineage I
	22YN05	2022	Yunnan	Pu'er	NA	The upper reaches of the Yangtze River	22.7346°N, 100.8211°E	Lineage I
	22YN07	2022	Yunnan	Pu'er	NA	The upper reaches of the Yangtze River	22.7346°N, 100.8211°E	Lineage I
	22YN08	2022	Yunnan	Pu'er	NA	The upper reaches of the Yangtze River	22.7346°N, 100.8211°E	Lineage I
	22YN10	2022	Yunnan	Pu'er	NA	The upper reaches of the Yangtze River	22.7346°N, 100.8211°E	Lineage I
	22YN11	2022	Yunnan	Pu'er	NA	The upper reaches of the Yangtze River	22.7346°N, 100.8211°E	Lineage I
	22YN14	2022	Yunnan	Pu'er	NA	The upper reaches of the Yangtze River	22.7346°N, 100.8211°E	Lineage I
	22YN16	2022	Yunnan	Pu'er	NA	The upper reaches of the Yangtze River	22.7346°N, 100.8211°E	Lineage I
	22YN18	2022	Yunnan	Pu'er	NA	The upper reaches of the Yangtze River	22.7346°N, 100.8211°E	Lineage I
	22YN19	2022	Yunnan	Pu'er	NA	The upper reaches of the Yangtze River	22.7346°N, 100.8211°E	Lineage I
	22YN20	2022	Yunnan	Pu'er	NA	The upper reaches of the Yangtze River	22.7346°N, 100.8211°E	Lineage I
	22YN25	2022	Yunnan	Pu'er	NA	The upper reaches of the Yangtze River	22.7346°N, 100.8211°E	Lineage I
	22YN26	2022	Yunnan	Pu'er	NA	The upper reaches of the Yangtze River	22.7346°N, 100.8211°E	Lineage I
	22YN28	2022	Yunnan	Pu'er	NA	The upper reaches of the Yangtze River	22.7346°N, 100.8211°E	Lineage I
	22YN30	2022	Yunnan	Pu'er	NA	The upper reaches of the Yangtze River	22.7346°N, 100.8211°E	Lineage I
	22YN32	2022	Yunnan	Pu'er	NA	The upper reaches of the Yangtze River	22.7346°N, 100.8211°E	Lineage I
	22YN34	2022	Yunnan	Pu'er	NA	The upper reaches of the Yangtze River	22.7346°N, 100.8211°E	Lineage I
	22YN35	2022	Yunnan	Pu'er	NA	The upper reaches of the Yangtze River	22.7346°N, 100.8211°E	Lineage I
	22YN37	2022	Yunnan	Pu'er	NA	The upper reaches of the Yangtze River	22.7346°N, 100.8211°E	Lineage I
	22YN40	2022	Yunnan	Pu'er	NA	The upper reaches of the Yangtze River	22.7346°N, 100.8211°E	Lineage I
	22YN42	2022	Yunnan	Pu'er	NA	The upper reaches of the Yangtze River	22.7346°N, 100.8211°E	Lineage I
	22YN45	2022	Yunnan	Pu'er	NA	The upper reaches of the Yangtze River	22.7346°N, 100.8211°E	Lineage I
	22YN46	2022	Yunnan	Pu'er	NA	The upper reaches of the Yangtze River	22.7346°N, 100.8211°E	Lineage I
	22YN49	2022	Yunnan	Pu'er	NA	The upper reaches of the Yangtze River	22.7346°N, 100.8211°E	Lineage I
	22YN50	2022	Yunnan	Pu'er	NA	The upper reaches of the Yangtze River	22.7346°N, 100.8211°E	Lineage I
	22YN53	2022	Yunnan	Pu'er	NA	The upper reaches of the Yangtze River	22.7346°N, 100.8211°E	Lineage I
	22YN55	2022	Yunnan	Pu'er	NA	The upper reaches of the Yangtze River	22.7346°N, 100.8211°E	Lineage I
	22YN58	2022	Yunnan	Pu'er	NA	The upper reaches of the Yangtze River	22.7346°N, 100.8211°E	Lineage I
	22YN59	2022	Yunnan	Pu'er	NA	The upper reaches of the Yangtze River	22.7346°N, 100.8211°E	Lineage I
	22YN61	2022	Yunnan	Pu'er	NA	The upper reaches of the Yangtze River	22.7346°N, 100.8211°E	Lineage I
	22YN62	2022	Yunnan	Pu'er	NA	The upper reaches of the Yangtze River	22.7346°N, 100.8211°E	Lineage I
	22YN66	2022	Yunnan	Pu'er	NA	The upper reaches of the Yangtze River	22.7346°N, 100.8211°E	Lineage I
	22YN67	2022	Yunnan	Pu'er	NA	The upper reaches of the Yangtze River	22.7346°N, 100.8211°E	Lineage I
	22YN69	2022	Yunnan	Pu'er	NA	The upper reaches of the Yangtze River	22.7346°N, 100.8211°E	Lineage I
	22YN71	2022	Yunnan	Pu'er	NA	The upper reaches of the Yangtze River	22.7346°N, 100.8211°E	Lineage I
	22YN73	2022	Yunnan	Pu'er	NA	The upper reaches of the Yangtze River	22.7346°N, 100.8211°E	Lineage I
	22YN75	2022	Yunnan	Pu'er	NA	The upper reaches of the Yangtze River	22.7346°N, 100.8211°E	Lineage I
	22YN76	2022	Yunnan	Pu'er	NA	The upper reaches of the Yangtze River	22.7346°N, 100.8211°E	Lineage I
	22YN78	2022	Yunnan	Pu'er	NA	The upper reaches of the Yangtze River	22.7346°N, 100.8211°E	Lineage I
	22YN84	2022	Yunnan	Pu'er	NA	The upper reaches of the Yangtze River	22.7346°N, 100.8211°E	Lineage I
	22YN86	2022	Yunnan	Pu'er	NA	The upper reaches of the Yangtze River	22.7346°N, 100.8211°E	Lineage I
	22YN88	2022	Yunnan	Pu'er	NA	The upper reaches of the Yangtze River	22.7346°N, 100.8211°E	Lineage I
	22YN90	2022	Yunnan	Pu'er	NA	The upper reaches of the Yangtze River	22.7346°N, 100.8211°E	Lineage I
	22YN91	2022	Yunnan	Pu'er	NA	The upper reaches of the Yangtze River	22.7346°N, 100.8211°E	Lineage I
	22YN93	2022	Yunnan	Pu'er	NA	The upper reaches of the Yangtze River	22.7346°N, 100.8211°E	Lineage I
	22YN94	2022	Yunnan	Pu'er	NA	The upper reaches of the Yangtze River	22.7346°N, 100.8211°E	Lineage I
	22YN97	2022	Yunnan	Pu'er	NA	The upper reaches of the Yangtze River	22.7346°N, 100.8211°E	Lineage I
	22YN99	2022	Yunnan	Pu'er	NA	The upper reaches of the Yangtze River	22.7346°N, 100.8211°E	Lineage I
	22YN100	2022	Yunnan	Pu'er	NA	The upper reaches of the Yangtze River	22.7346°N, 100.8211°E	Lineage I
NA, not available.

## Sheet: Table S2
Table S2 Statistics of re-sequencing data of mixed M. oryzae strains collected from eight nurseries in southern China.
Sample ID	Blast nursery	Raw reads (M)	Raw bases (Gb)	Clean reads (M)	Clean bases (Gb)	Clean rate (%)	Q20	Q30	Mapping rate (%)	Duplicate rate (%)	Coverage depth (×)	1Ï Coverage (%)	5Ï Coverage (%)	10x Coverage (%)
LPRB0001	Liuyang, Changsha, Hunan	71.15	10.67	70.4	10.49	98.26	96.13	90.19	81.98	11.04	178.55	99.46	98.81	98.58
LPRB0002	Yucheng, Ya'an, Sichuan	84.81	12.72	83.93	12.54	98.6	96.97	92.09	91	18.95	217.6	99.45	99.2	98.77
LPRB0003	Jinggangshan, Ji'an, Jiangxi	87.19	13.08	86.2	12.89	98.55	96.23	90.46	91.71	16.52	234.51	99.57	99.47	99.16
LPRB0004	Conghua, Guangzhou, Guangdong	88.55	13.28	87.67	13.09	98.55	96.71	91.51	90.83	15.99	236.43	98.92	98.82	98.73
LPRB0005	Fenghuang, Xiangxi, Hunan	67.11	10.07	66.38	9.92	98.5	96.23	90.52	91.97	13.48	188.64	99.54	98.98	98.7
LPRB0006	Shanghang, Longyan, Fujian	75.55	11.33	74.68	11.15	98.37	96.06	90.11	92.48	12.33	215.81	98.91	98.8	98.72
LPRB0007	Jianghua, Yongzhou, Hunan	66.3	9.95	65.63	9.8	98.54	96.64	91.41	91.9	14.71	183.21	99.61	99.56	99.51
LPRB0008	Lin'an, Hangzhou, Zhejiang	65.13	9.77	64.4	9.63	98.55	96.4	90.91	91.34	14.6	179.13	99.34	98.83	98.7

## Sheet: Table S3
Table S3 Summary of chromosomal SNP distirbution.
Chromosome	Chr. Length (bp)	Number of SNPs	SNP Density (SNP/kb)
1	7978604	26947	3.37741
2	8319966	13972	1.67933
3	6606598	9571	1.4487
4	5546968	7871	1.41897
5	4490059	8548	1.90376
6	4133993	8340	2.01742
7	3415785	4981	1.45823
supercont8.8	535760	1022	1.90757
Total	41027733	81252	1.98042

## Sheet: Table S4
Table S4 Number of different substitution types in the identified SNPs.
Base	A	C	G	T
A	/	3018	13193	1932
C	3019	/	4064	14997
G	15708	3976	/	2862
T	1842	13601	3040	/

## Sheet: Table S5
Table S5 Information of KASP markers for M. oryzae genotyping.
Marker	Chr.	Physical position (bp)	Allele	Primer ID	Primer Sequence
BMSNP1	1	16014	A/G	BMSNP1-6014-FAM	gaaggtgaccaagttcatgctGCATGTTTACTTGAGCGCCTA
				BMSNP1-6014-HEX	gaaggtcggagtcaacggattGCATGTTTACTTGAGCGCCTG
				BMSNP1-6014-COM	TGAGTATCGACGCTGTCTGC
BMSNP2	1	472805	G/T	BMSNP2-2805-FAM	gaaggtgaccaagttcatgctCTGTGTAAACGGACAGCACAG
				BMSNP2-2805-HEX	gaaggtcggagtcaacggattCTGTGTAAACGGACAGCACAT
				BMSNP2-2805-COM	TGCCGTCTAGTGGTGTTGTC
BMSNP3	1	705790	C/T	BMSNP3-5790-FAM	gaaggtgaccaagttcatgctCTCCCTCCACTGGAACCAAC
				BMSNP3-5790-HEX	gaaggtcggagtcaacggattCTCCCTCCACTGGAACCAAT
				BMSNP3-5790-COM	GCAGCAGTTACCAAACGTCG
BMSNP4	1	990402	C/T	BMSNP4-0402-FAM	gaaggtgaccaagttcatgctAAACGAGCGCCAGTATGTCC
				BMSNP4-0402-HEX	gaaggtcggagtcaacggattAAACGAGCGCCAGTATGTCT
				BMSNP4-0402-COM	ACTATCTAGCGGCAGAAGGGA
BMSNP5	1	1494009	G/C	BMSNP5-4009-FAM	gaaggtgaccaagttcatgctCAGCTGCTCTTTTACGCCG
				BMSNP5-4009-HEX	gaaggtcggagtcaacggattCAGCTGCTCTTTTACGCCC
				BMSNP5-4009-COM	GTCGAAAAAGGCAATCTCCTGG
BMSNP6	1	1818973	C/T	BMSNP6-8973-FAM	gaaggtgaccaagttcatgctCCCAACTTCCCAAGCCCAC
				BMSNP6-8973-HEX	gaaggtcggagtcaacggattCCCAACTTCCCAAGCCCAT
				BMSNP6-8973-COM	AAGAAAAAGAAAAGGGAGCAAGGG
BMSNP7	1	2254449	T/A	BMSNP7-4449-FAM	gaaggtgaccaagttcatgctAGGGAATATATAAAACCCAACCTAGAA
				BMSNP7-4449-HEX	gaaggtcggagtcaacggattAGGGAATATATAAAACCCAACCTAGAT
				BMSNP7-4449-COM	AATCGGCTTGATAACTCCAAAGGA
BMSNP8	1	2400351	G/C	BMSNP8-0351-FAM	gaaggtgaccaagttcatgctGTAACAGGTGGCTAGGGTGG
				BMSNP8-0351-HEX	gaaggtcggagtcaacggattGTAACAGGTGGCTAGGGTGC
				BMSNP8-0351-COM	GACTTGATTATCATCTGCCAAGGC
BMSNP9	1	2665631	C/T	BMSNP9-5631-FAM	gaaggtgaccaagttcatgctGCTTGACCAAATCCCGTAGCC
				BMSNP9-5631-HEX	gaaggtcggagtcaacggattGCTTGACCAAATCCCGTAGCT
				BMSNP9-5631-COM	TGTCCGATTATTGAGGGGGAAAAT
BMSNP10	1	3011595	C/T	BMSNP10-1595-FAM	gaaggtgaccaagttcatgctGAACGCTGTCTTCGCCGTC
				BMSNP10-1595-HEX	gaaggtcggagtcaacggattGAACGCTGTCTTCGCCGTT
				BMSNP10-1595-COM	CACTCTCGCTCTCCAAAAATGTG
BMSNP11	1	3455894	C/T	BMSNP11-5894-FAM	gaaggtgaccaagttcatgctCAGCCAGATAAATGACTGACGTC
				BMSNP11-5894-HEX	gaaggtcggagtcaacggattCAGCCAGATAAATGACTGACGTT
				BMSNP11-5894-COM	CACTTCACTTCCCTCGACACC
BMSNP12	1	3654377	G/A	BMSNP12-4377-FAM	gaaggtgaccaagttcatgctTTGGAGGTCTTGCGCGGG
				BMSNP12-4377-HEX	gaaggtcggagtcaacggattTTGGAGGTCTTGCGCGGA
				BMSNP12-4377-COM	CAACAGTTCTGTTTGCCATCATCT
BMSNP13	1	3812918	G/T	BMSNP13-2918-FAM	gaaggtgaccaagttcatgctGACATGCAGAATGGCCAATAACG
				BMSNP13-2918-HEX	gaaggtcggagtcaacggattGACATGCAGAATGGCCAATAACT
				BMSNP13-2918-COM	GCAGCTCTCTTCATTGTGAACAAT
BMSNP14	1	4014258	A/G	BMSNP14-4258-FAM	gaaggtgaccaagttcatgctTTTATTATCGAATTGCTATTATATGCGTTTA
				BMSNP14-4258-HEX	gaaggtcggagtcaacggattTTTATTATCGAATTGCTATTATATGCGTTTG
				BMSNP14-4258-COM	CCCACGGATATAAAAATCGAAACGT
BMSNP15	1	4224288	A/C	BMSNP15-4288-FAM	gaaggtgaccaagttcatgctTACACCCACCGCCAAGAATTATCA
				BMSNP15-4288-HEX	gaaggtcggagtcaacggattTACACCCACCGCCAAGAATTATCC
				BMSNP15-4288-COM	ATATTCGGCTGCAATTCATCCAAG
BMSNP16	1	4415522	C/G	BMSNP16-5522-FAM	gaaggtgaccaagttcatgctTCTCTGTAGCATTTCTATAGCACC
				BMSNP16-5522-HEX	gaaggtcggagtcaacggattTCTCTGTAGCATTTCTATAGCACG
				BMSNP16-5522-COM	TGAAACGCCGACAATACTAAATCG
BMSNP17	1	4606359	G/A	BMSNP17-6359-FAM	gaaggtgaccaagttcatgctCTATTTGTTAATTTTAAAATTGCAATTCCTG
				BMSNP17-6359-HEX	gaaggtcggagtcaacggattCTATTTGTTAATTTTAAAATTGCAATTCCTA
				BMSNP17-6359-COM	TGGGGTAGTTGGAATTCCGTTAAT
BMSNP18	1	4819896	C/A	BMSNP18-9896-FAM	gaaggtgaccaagttcatgctATCTGGTTCGAGGCGCCC
				BMSNP18-9896-HEX	gaaggtcggagtcaacggattATCTGGTTCGAGGCGCCA
				BMSNP18-9896-COM	CTTGAACATGTCCCAGAGGATGG
BMSNP19	1	5001482	A/G	BMSNP19-1482-FAM	gaaggtgaccaagttcatgctGCGACTTTTGGGAATGGTAGGTA
				BMSNP19-1482-HEX	gaaggtcggagtcaacggattGCGACTTTTGGGAATGGTAGGTG
				BMSNP19-1482-COM	GGCTATTTGCGATAGACGATTGAG
BMSNP20	1	5863475	C/A	BMSNP20-3475-FAM	gaaggtgaccaagttcatgctACGTAGCCGCTCTTGTACTTG
				BMSNP20-3475-HEX	gaaggtcggagtcaacggattACGTAGCCGCTCTTGTACTTT
				BMSNP20-3475-COM	GTGCTTTTTGTCAGTGGGTTTTTC
BMSNP21	1	6024767	T/C	BMSNP21-4767-FAM	gaaggtgaccaagttcatgctCCCAGTTCGTTGACATTCGGT
				BMSNP21-4767-HEX	gaaggtcggagtcaacggattCCCAGTTCGTTGACATTCGGC
				BMSNP21-4767-COM	CTTTCCTGATGGTTATAGGAGCCA
BMSNP22	1	6203013	G/T	BMSNP22-3013-FAM	gaaggtgaccaagttcatgctAGGAAAAGAAAGACTACGGAACAAG
				BMSNP22-3013-HEX	gaaggtcggagtcaacggattAGGAAAAGAAAGACTACGGAACAAT
				BMSNP22-3013-COM	GTATATTTGTTCCTGCTCTCCCCT
BMSNP23	1	6409460	T/C	BMSNP23-9460-FAM	gaaggtgaccaagttcatgctGTTGATTAAGCTCAAGTCACCATGT
				BMSNP23-9460-HEX	gaaggtcggagtcaacggattGTTGATTAAGCTCAAGTCACCATGC
				BMSNP23-9460-COM	CCAAACTGAAGCACTACATGATCC
BMSNP24	1	7018525	A/G	BMSNP24-8525-FAM	gaaggtgaccaagttcatgctGACCTAACACGCCCCATATGAAAT
				BMSNP24-8525-HEX	gaaggtcggagtcaacggattGACCTAACACGCCCCATATGAAAC
				BMSNP24-8525-COM	CTAGGTATGTGGTTGGCTGTGAT
BMSNP25	1	7225921	C/T	BMSNP25-5921-FAM	gaaggtgaccaagttcatgctCTCGAGAGTGTTTGGTCGAAAG
				BMSNP25-5921-HEX	gaaggtcggagtcaacggattCTCGAGAGTGTTTGGTCGAAAA
				BMSNP25-5921-COM	CTGTAGAAATTGCGCGTCATCTC
BMSNP26	1	7441598	A/T	BMSNP26-1598-FAM	gaaggtgaccaagttcatgctAAGACAAAGAAAGCTGGAACATGT
				BMSNP26-1598-HEX	gaaggtcggagtcaacggattAAGACAAAGAAAGCTGGAACATGA
				BMSNP26-1598-COM	TAAATTCTGAACTTCATCCGCGAG
BMSNP27	1	7614474	T/A	BMSNP27-4474-FAM	gaaggtgaccaagttcatgctGCGGGAATAAAATACCCAACTGCT
				BMSNP27-4474-HEX	gaaggtcggagtcaacggattGCGGGAATAAAATACCCAACTGCA
				BMSNP27-4474-COM	GGAAGAAAGACAGAATTGCGACAA
BMSNP28	2	51287	G/A	BMSNP28-1287-FAM	gaaggtgaccaagttcatgctGGGAATGTTTCTCCTCTGGGG
				BMSNP28-1287-HEX	gaaggtcggagtcaacggattGGGAATGTTTCTCCTCTGGGA
				BMSNP28-1287-COM	TCACGTTGGTCAATTGTAATCGTG
BMSNP29	2	451958	T/C	BMSNP29-1958-FAM	gaaggtgaccaagttcatgctACCCGCTATTTACATTATTTTCAAAATTCT
				BMSNP29-1958-HEX	gaaggtcggagtcaacggattACCCGCTATTTACATTATTTTCAAAATTCC
				BMSNP29-1958-COM	AAGAGTTCGAGAAAAACTTTGGGG
BMSNP30	2	609703	G/T	BMSNP30-9703-FAM	gaaggtgaccaagttcatgctCCTCGGAATGGACGTACTTTCG
				BMSNP30-9703-HEX	gaaggtcggagtcaacggattCCTCGGAATGGACGTACTTTCT
				BMSNP30-9703-COM	TTACTCGCTTCATGTTCCGTCTTA
BMSNP31	2	858555	C/G	BMSNP31-8555-FAM	gaaggtgaccaagttcatgctTCCAGTTGCCAAGGAACCAC
				BMSNP31-8555-HEX	gaaggtcggagtcaacggattTCCAGTTGCCAAGGAACCAG
				BMSNP31-8555-COM	AGAGGTTATCAAGTCGTACAACGG
BMSNP32	2	1044576	G/A	BMSNP32-4576-FAM	gaaggtgaccaagttcatgctGATGGTTAGGGAGCTGGCTACG
				BMSNP32-4576-HEX	gaaggtcggagtcaacggattGATGGTTAGGGAGCTGGCTACA
				BMSNP32-4576-COM	GCAGTCGATATTTTGGGTGTACAG
BMSNP33	2	1216490	G/A	BMSNP33-6490-FAM	gaaggtgaccaagttcatgctCAGTATAAAAGCGTGCGGTCATG
				BMSNP33-6490-HEX	gaaggtcggagtcaacggattCAGTATAAAAGCGTGCGGTCATA
				BMSNP33-6490-COM	CAGTACCATACCCTCATTCTGGC
BMSNP34	2	1416899	A/C	BMSNP34-6899-FAM	gaaggtgaccaagttcatgctGCCTCGTTCGTGTCAAGATGTA
				BMSNP34-6899-HEX	gaaggtcggagtcaacggattGCCTCGTTCGTGTCAAGATGTC
				BMSNP34-6899-COM	GAAACGTCTCATTGAGCTATCACG
BMSNP35	2	1613374	T/C	BMSNP35-3374-FAM	gaaggtgaccaagttcatgctTCTGTCCACCCGTCCGAT
				BMSNP35-3374-HEX	gaaggtcggagtcaacggattTCTGTCCACCCGTCCGAC
				BMSNP35-3374-COM	GGTGGTATGGTATACTGCTGTAGG
BMSNP36	2	1861783	A/G	BMSNP36-1783-FAM	gaaggtgaccaagttcatgctTGGGGTGTTTATTATTATCACCCAGTA
				BMSNP36-1783-HEX	gaaggtcggagtcaacggattTGGGGTGTTTATTATTATCACCCAGTG
				BMSNP36-1783-COM	AAAGAGGAGTGTCAGAAAATTGCG
BMSNP37	2	2003667	C/G	BMSNP37-3667-FAM	gaaggtgaccaagttcatgctGACAGGACAGAACTAACGATGAGG
				BMSNP37-3667-HEX	gaaggtcggagtcaacggattGACAGGACAGAACTAACGATGAGC
				BMSNP37-3667-COM	GAGATGCCCTTGAGATCATCTGAT
BMSNP38	2	2506190	C/A	BMSNP38-6190-FAM	gaaggtgaccaagttcatgctCCTGTCTGTTCTACGTCTGACC
				BMSNP38-6190-HEX	gaaggtcggagtcaacggattCCTGTCTGTTCTACGTCTGACA
				BMSNP38-6190-COM	AGTTGGTGATCTTCTGTGGAGAAA
BMSNP39	2	2632549	C/T	BMSNP39-2549-FAM	gaaggtgaccaagttcatgctCCCGCTAACTTGCAATGAAAATAC
				BMSNP39-2549-HEX	gaaggtcggagtcaacggattCCCGCTAACTTGCAATGAAAATAT
				BMSNP39-2549-COM	AACACGTGCCAATCTGTTATTGTT
BMSNP40	2	2852934	G/A	BMSNP40-2934-FAM	gaaggtgaccaagttcatgctTTGTATGGTGAGTGAATGAAGTCG
				BMSNP40-2934-HEX	gaaggtcggagtcaacggattTTGTATGGTGAGTGAATGAAGTCA
				BMSNP40-2934-COM	CGTTTCTCATCGTTGATTCCTTCG
BMSNP41	2	3077200	G/A	BMSNP41-7200-FAM	gaaggtgaccaagttcatgctGCGTACATACCGCCGGTAAAG
				BMSNP41-7200-HEX	gaaggtcggagtcaacggattGCGTACATACCGCCGGTAAAA
				BMSNP41-7200-COM	ACGTGCTTACATCCAAAAACGATT
BMSNP42	2	3246943	C/T	BMSNP42-6943-FAM	gaaggtgaccaagttcatgctTTGTGAGACCCGATGAAAATATGG
				BMSNP42-6943-HEX	gaaggtcggagtcaacggattTTGTGAGACCCGATGAAAATATGA
				BMSNP42-6943-COM	CTTTTCAACCATCTCCACCTCCTT
BMSNP43	2	3401643	A/G	BMSNP43-1643-FAM	gaaggtgaccaagttcatgctCACAGATTGGATTCTCTTCCTTGAA
				BMSNP43-1643-HEX	gaaggtcggagtcaacggattCACAGATTGGATTCTCTTCCTTGAG
				BMSNP43-1643-COM	TACTTGTTTTGCCAATTGCTAGGG
BMSNP44	2	3619039	A/G	BMSNP44-9039-FAM	gaaggtgaccaagttcatgctACCGAGTCTTTCAATGAAATTCAA
				BMSNP44-9039-HEX	gaaggtcggagtcaacggattACCGAGTCTTTCAATGAAATTCAG
				BMSNP44-9039-COM	TCATCCATTTACACCCAGTAGAGC
BMSNP45	2	3863843	G/A	BMSNP45-3843-FAM	gaaggtgaccaagttcatgctATACCATTTGGAAGCAAAAGATCC
				BMSNP45-3843-HEX	gaaggtcggagtcaacggattATACCATTTGGAAGCAAAAGATCT
				BMSNP45-3843-COM	TTCTCATCTCCTGTTACCAGTGTC
BMSNP46	2	4041348	T/C	BMSNP46-1348-FAM	gaaggtgaccaagttcatgctCGCGTACCCTTACAATGGGT
				BMSNP46-1348-HEX	gaaggtcggagtcaacggattCGCGTACCCTTACAATGGGC
				BMSNP46-1348-COM	CTCCAAGAGAGAAGAACCATGGTA
BMSNP47	2	4231638	C/T	BMSNP47-1638-FAM	gaaggtgaccaagttcatgctGACCCTATTTTGGAAGGGATTGGC
				BMSNP47-1638-HEX	gaaggtcggagtcaacggattGACCCTATTTTGGAAGGGATTGGT
				BMSNP47-1638-COM	ACCCATGATTCTGCAAGTTTCTTG
BMSNP48	2	4438055	A/G	BMSNP48-8055-FAM	gaaggtgaccaagttcatgctAGCTACGGAGACAGGTGCA
				BMSNP48-8055-HEX	gaaggtcggagtcaacggattAGCTACGGAGACAGGTGCG
				BMSNP48-8055-COM	AGCCACTGTAACTCCAAGATTTCT
BMSNP49	2	4626040	A/G	BMSNP49-6040-FAM	gaaggtgaccaagttcatgctAGCCATTAAATGAACTTATCTTGGTCTA
				BMSNP49-6040-HEX	gaaggtcggagtcaacggattAGCCATTAAATGAACTTATCTTGGTCTG
				BMSNP49-6040-COM	AGCATTTGAAAGTAGTTGTGGCTG
BMSNP50	2	4850538	C/A	BMSNP50-0538-FAM	gaaggtgaccaagttcatgctCACCTTCATGCCGTTGAACC
				BMSNP50-0538-HEX	gaaggtcggagtcaacggattCACCTTCATGCCGTTGAACA
				BMSNP50-0538-COM	GCAGAACCACATTTCTTTTCTCGA
BMSNP51	2	5011741	T/G	BMSNP51-1741-FAM	gaaggtgaccaagttcatgctGACTCTTTTTGCGACTTCTATCGA
				BMSNP51-1741-HEX	gaaggtcggagtcaacggattGACTCTTTTTGCGACTTCTATCGC
				BMSNP51-1741-COM	TCAGAAGTCGACATGTTTACTCGT
BMSNP52	2	5429405	G/A	BMSNP52-9405-FAM	gaaggtgaccaagttcatgctCCATGACTGACACACTTGAGTTG
				BMSNP52-9405-HEX	gaaggtcggagtcaacggattCCATGACTGACACACTTGAGTTA
				BMSNP52-9405-COM	TTTTTGGATGGAATTGCCCAATGT
BMSNP53	2	5621583	T/C	BMSNP53-1583-FAM	gaaggtgaccaagttcatgctTCAACTTACCTCTGTAGACGTTGT
				BMSNP53-1583-HEX	gaaggtcggagtcaacggattTCAACTTACCTCTGTAGACGTTGC
				BMSNP53-1583-COM	TTGATCAACATCTTGCCTCGGATC
BMSNP54	2	5826692	G/A	BMSNP54-6692-FAM	gaaggtgaccaagttcatgctCCGGCTTGCCAAACACGG
				BMSNP54-6692-HEX	gaaggtcggagtcaacggattCCGGCTTGCCAAACACGA
				BMSNP54-6692-COM	ATTAGGGGGAGTTACTTTTGGCTT
BMSNP55	2	6232904	A/G	BMSNP55-2904-FAM	gaaggtgaccaagttcatgctCATACCACTCAGCCGCCA
				BMSNP55-2904-HEX	gaaggtcggagtcaacggattCATACCACTCAGCCGCCG
				BMSNP55-2904-COM	GGGATAATGTACCGACTTTCCAGA
BMSNP56	2	6897460	C/G	BMSNP56-7460-FAM	gaaggtgaccaagttcatgctACGGAGACCACCATACTGGAC
				BMSNP56-7460-HEX	gaaggtcggagtcaacggattACGGAGACCACCATACTGGAG
				BMSNP56-7460-COM	GTGAGATGAAGGTGAGGTAAAGGT
BMSNP57	2	7257741	C/T	BMSNP57-7741-FAM	gaaggtgaccaagttcatgctCTCCTCCGCGCTTGGTTC
				BMSNP57-7741-HEX	gaaggtcggagtcaacggattCTCCTCCGCGCTTGGTTT
				BMSNP57-7741-COM	TTGTGGGGCTAAATGACAGTCATC
BMSNP58	2	8004983	G/A	BMSNP58-4983-FAM	gaaggtgaccaagttcatgctAGCTCTTCAGTTCCCATATCATTG
				BMSNP58-4983-HEX	gaaggtcggagtcaacggattAGCTCTTCAGTTCCCATATCATTA
				BMSNP58-4983-COM	CCCCTAATATACAGCTTATCGCGA
BMSNP59	3	216065	C/T	BMSNP59-6065-FAM	gaaggtgaccaagttcatgctGCCTTGACCGAGTCGACG
				BMSNP59-6065-HEX	gaaggtcggagtcaacggattGCCTTGACCGAGTCGACA
				BMSNP59-6065-COM	CAGAACGACCGCATCTCGTC
BMSNP60	3	853089	G/A	BMSNP60-3089-FAM	gaaggtgaccaagttcatgctAACCTGAATTTCTTTCTTGCATGC
				BMSNP60-3089-HEX	gaaggtcggagtcaacggattAACCTGAATTTCTTTCTTGCATGT
				BMSNP60-3089-COM	ACCCTCTAAATTGACTGATCGTGT
BMSNP61	3	1001596	T/C	BMSNP61-1596-FAM	gaaggtgaccaagttcatgctTCCATTTTGTTTGGCTGACTCTTTAA
				BMSNP61-1596-HEX	gaaggtcggagtcaacggattTCCATTTTGTTTGGCTGACTCTTTAG
				BMSNP61-1596-COM	GTGAAGAGGCATGTTGTCTGTTG
BMSNP62	3	1236487	G/T	BMSNP62-6487-FAM	gaaggtgaccaagttcatgctGCCTTGCGTTGTCCACAAG
				BMSNP62-6487-HEX	gaaggtcggagtcaacggattGCCTTGCGTTGTCCACAAT
				BMSNP62-6487-COM	CTTTCGGTGTTTTTCCCGAGTAAA
BMSNP63	3	1521375	T/C	BMSNP63-1375-FAM	gaaggtgaccaagttcatgctCTGACCCTCAGGCTAGCAAT
				BMSNP63-1375-HEX	gaaggtcggagtcaacggattCTGACCCTCAGGCTAGCAAC
				BMSNP63-1375-COM	CTTTGGACTTTTTATTGCATGGCG
BMSNP64	3	1923721	C/A	BMSNP64-3721-FAM	gaaggtgaccaagttcatgctCTTCTCCTCGTCGGCGGTG
				BMSNP64-3721-HEX	gaaggtcggagtcaacggattCTTCTCCTCGTCGGCGGTT
				BMSNP64-3721-COM	CACTACAGGGAGTGGTTCGAC
BMSNP65	3	2676681	A/G	BMSNP65-6681-FAM	gaaggtgaccaagttcatgctGCGCAATATTACAAAGATGCAAAGT
				BMSNP65-6681-HEX	gaaggtcggagtcaacggattGCGCAATATTACAAAGATGCAAAGC
				BMSNP65-6681-COM	AAAAACTTGATTCTGTATGGGCGG
BMSNP66	3	2884885	A/G	BMSNP66-4885-FAM	gaaggtgaccaagttcatgctTGATGGGAAAATACTTCTTGGCGA
				BMSNP66-4885-HEX	gaaggtcggagtcaacggattTGATGGGAAAATACTTCTTGGCGG
				BMSNP66-4885-COM	GCAATGTGTCACCTCAAGTTATCC
BMSNP67	3	3441834	G/C	BMSNP67-1834-FAM	gaaggtgaccaagttcatgctTCTCTTATGGTGTCAATGCCTTCG
				BMSNP67-1834-HEX	gaaggtcggagtcaacggattTCTCTTATGGTGTCAATGCCTTCC
				BMSNP67-1834-COM	ATGAGCAGGTTTGTGCATTGATC
BMSNP68	3	3641505	G/T	BMSNP68-1505-FAM	gaaggtgaccaagttcatgctTGAAATCCACAAATAATAGGAGGCTC
				BMSNP68-1505-HEX	gaaggtcggagtcaacggattTGAAATCCACAAATAATAGGAGGCTA
				BMSNP68-1505-COM	CAGTCAATTTCGTCTGTGTACCAG
BMSNP69	3	3829317	T/G	BMSNP69-9317-FAM	gaaggtgaccaagttcatgctCTTTCTTGTCGCATGCTTACGTAT
				BMSNP69-9317-HEX	gaaggtcggagtcaacggattCTTTCTTGTCGCATGCTTACGTAG
				BMSNP69-9317-COM	AAACGCACACTCACAAAGTACAAA
BMSNP70	3	4013041	C/G	BMSNP70-3041-FAM	gaaggtgaccaagttcatgctGCCCAACTTTAGCTACCCTACC
				BMSNP70-3041-HEX	gaaggtcggagtcaacggattGCCCAACTTTAGCTACCCTACG
				BMSNP70-3041-COM	CTGACGTATTGGTCGTTTGTACCT
BMSNP71	3	4205344	C/A	BMSNP71-5344-FAM	gaaggtgaccaagttcatgctTGTCGGTTCCAAAGGTTGAGC
				BMSNP71-5344-HEX	gaaggtcggagtcaacggattTGTCGGTTCCAAAGGTTGAGA
				BMSNP71-5344-COM	CTAGATTTCCGACTGGTTCTTGGA
BMSNP72	3	4407221	C/A	BMSNP72-7221-FAM	gaaggtgaccaagttcatgctGGTGGTTGATGGCATCGGTC
				BMSNP72-7221-HEX	gaaggtcggagtcaacggattGGTGGTTGATGGCATCGGTA
				BMSNP72-7221-COM	GTGCATTCCAGACATGTACATCTC
BMSNP73	3	4660419	G/T	BMSNP73-0419-FAM	gaaggtgaccaagttcatgctGCCCTCTTTTGGAACGGCC
				BMSNP73-0419-HEX	gaaggtcggagtcaacggattGCCCTCTTTTGGAACGGCA
				BMSNP73-0419-COM	GGTATGCATAGTGGTAGTGAGAGG
BMSNP74	3	5016729	T/C	BMSNP74-6729-FAM	gaaggtgaccaagttcatgctCGTGCGGGCCTAGTGATT
				BMSNP74-6729-HEX	gaaggtcggagtcaacggattCGTGCGGGCCTAGTGATC
				BMSNP74-6729-COM	CCATCAAAGCAAGGCAAGCAAG
BMSNP75	3	5425255	G/A	BMSNP75-5255-FAM	gaaggtgaccaagttcatgctATCTACCAAAAGGGATTTTGCTGC
				BMSNP75-5255-HEX	gaaggtcggagtcaacggattATCTACCAAAAGGGATTTTGCTGT
				BMSNP75-5255-COM	CCGGGTACAATGAGTAGATGCTAT
BMSNP76	3	5604740	G/A	BMSNP76-4740-FAM	gaaggtgaccaagttcatgctGCCGTGATCTCCTTATTAACTCAAG
				BMSNP76-4740-HEX	gaaggtcggagtcaacggattGCCGTGATCTCCTTATTAACTCAAA
				BMSNP76-4740-COM	TCAGGGGGTGATTTTAATGCAGAT
BMSNP77	3	5854425	T/C	BMSNP77-4425-FAM	gaaggtgaccaagttcatgctTATAATCGGACTGGTTCAGGGGAT
				BMSNP77-4425-HEX	gaaggtcggagtcaacggattTATAATCGGACTGGTTCAGGGGAC
				BMSNP77-4425-COM	CGCAATGGCTTTCTGTTTTCCTAT
BMSNP78	3	6231581	G/A	BMSNP78-1581-FAM	gaaggtgaccaagttcatgctCAGTCGCTGCTCGTCAGG
				BMSNP78-1581-HEX	gaaggtcggagtcaacggattCAGTCGCTGCTCGTCAGA
				BMSNP78-1581-COM	TAGGCTGTTGACCTTTATCCAGAC
BMSNP79	3	6417168	G/A	BMSNP79-7168-FAM	gaaggtgaccaagttcatgctGACCGCCTACTTCCTGACCG
				BMSNP79-7168-HEX	gaaggtcggagtcaacggattGACCGCCTACTTCCTGACCA
				BMSNP79-7168-COM	TTGTTCATGTCCTTCTTGCTGAAC
BMSNP80	4	41765	A/C	BMSNP80-1765-FAM	gaaggtgaccaagttcatgctCCGCGTTATTGTTTCCGCTTTA
				BMSNP80-1765-HEX	gaaggtcggagtcaacggattCCGCGTTATTGTTTCCGCTTTC
				BMSNP80-1765-COM	CCTGATTGAGTGACCTTGAGATGA
BMSNP81	4	230529	C/T	BMSNP81-0529-FAM	gaaggtgaccaagttcatgctTGTCAGGACAAAATGCAGTTTC
				BMSNP81-0529-HEX	gaaggtcggagtcaacggattTGTCAGGACAAAATGCAGTTTT
				BMSNP81-0529-COM	CTGTGCAAGCTAGTATCGGAGTAC
BMSNP82	4	409954	C/T	BMSNP82-9954-FAM	gaaggtgaccaagttcatgctCACCACAAAACTGCCGCC
				BMSNP82-9954-HEX	gaaggtcggagtcaacggattCACCACAAAACTGCCGCT
				BMSNP82-9954-COM	CAATGAGAGGGAGGGCTTTGAC
BMSNP83	4	699518	G/A	BMSNP83-9518-FAM	gaaggtgaccaagttcatgctGGTGTGATGTGTCTGTTGTCG
				BMSNP83-9518-HEX	gaaggtcggagtcaacggattGGTGTGATGTGTCTGTTGTCA
				BMSNP83-9518-COM	CTTTTTCAGCCATGCCAGAGTAAA
BMSNP84	4	828714	T/C	BMSNP84-8714-FAM	gaaggtgaccaagttcatgctCATCCTGCAGGCCGGTGT
				BMSNP84-8714-HEX	gaaggtcggagtcaacggattCATCCTGCAGGCCGGTGC
				BMSNP84-8714-COM	TACTTCACTCACCGTCAAACAGAA
BMSNP85	4	1016603	G/A	BMSNP85-6603-FAM	gaaggtgaccaagttcatgctTAACGTGTCGGCTATTCAAGTAAC
				BMSNP85-6603-HEX	gaaggtcggagtcaacggattTAACGTGTCGGCTATTCAAGTAAT
				BMSNP85-6603-COM	TATACGCCTTCATGGAATCAAGGT
BMSNP86	4	1660384	T/C	BMSNP86-0384-FAM	gaaggtgaccaagttcatgctTGTAATTCCAACTTATAAGTGAACTGTTT
				BMSNP86-0384-HEX	gaaggtcggagtcaacggattTGTAATTCCAACTTATAAGTGAACTGTTC
				BMSNP86-0384-COM	GCCACTGTATGATATTGTTCCAGC
BMSNP87	4	1818828	G/A	BMSNP87-8828-FAM	gaaggtgaccaagttcatgctTGTGCTTTCTTTTGATATCTTTTATTGG
				BMSNP87-8828-HEX	gaaggtcggagtcaacggattTGTGCTTTCTTTTGATATCTTTTATTGA
				BMSNP87-8828-COM	TAGCAAGTACAGAAATGACCCGAA
BMSNP88	4	2005692	T/C	BMSNP88-5692-FAM	gaaggtgaccaagttcatgctGTAAGGGCATCACAGTTCGCA
				BMSNP88-5692-HEX	gaaggtcggagtcaacggattGTAAGGGCATCACAGTTCGCG
				BMSNP88-5692-COM	CCTCGTTTGTTACCGGAAAAAGAA
BMSNP89	4	2476359	A/G	BMSNP89-6359-FAM	gaaggtgaccaagttcatgctCGGCTTTCCACGATGGTGTTA
				BMSNP89-6359-HEX	gaaggtcggagtcaacggattCGGCTTTCCACGATGGTGTTG
				BMSNP89-6359-COM	ATATCAGGTCCAGTTCCCTGTAGA
BMSNP90	4	2675781	A/T	BMSNP90-5781-FAM	gaaggtgaccaagttcatgctGCTTCCAGCGTCTTCACAA
				BMSNP90-5781-HEX	gaaggtcggagtcaacggattGCTTCCAGCGTCTTCACAT
				BMSNP90-5781-COM	AGCTTCAGACTGAACATTAGGGTT
BMSNP91	4	2831746	A/G	BMSNP91-1746-FAM	gaaggtgaccaagttcatgctACCCAATCGCACATCAATTCTGTA
				BMSNP91-1746-HEX	gaaggtcggagtcaacggattACCCAATCGCACATCAATTCTGTG
				BMSNP91-1746-COM	CGCCAAAAGTACCCTCCTCTAATA
BMSNP92	4	3032130	T/A	BMSNP92-2130-FAM	gaaggtgaccaagttcatgctAGGGCGTACTATATTTTCATTTCTCT
				BMSNP92-2130-HEX	gaaggtcggagtcaacggattAGGGCGTACTATATTTTCATTTCTCA
				BMSNP92-2130-COM	CCAATCCTCAAAGTTGTCATCCAC
BMSNP93	4	3208212	C/T	BMSNP93-8212-FAM	gaaggtgaccaagttcatgctGCACACTAAACCAACGTCCTACC
				BMSNP93-8212-HEX	gaaggtcggagtcaacggattGCACACTAAACCAACGTCCTACT
				BMSNP93-8212-COM	GATGGCTATATACAGGAGCAGGAG
BMSNP94	4	3411558	C/G	BMSNP94-1558-FAM	gaaggtgaccaagttcatgctCCGACGAGACATGGTTTTTGATTC
				BMSNP94-1558-HEX	gaaggtcggagtcaacggattCCGACGAGACATGGTTTTTGATTG
				BMSNP94-1558-COM	CATGCAGTATAACCGACCGATAGA
BMSNP95	4	3602327	C/T	BMSNP95-2327-FAM	gaaggtgaccaagttcatgctCACCGAACCACGCAGGAC
				BMSNP95-2327-HEX	gaaggtcggagtcaacggattCACCGAACCACGCAGGAT
				BMSNP95-2327-COM	CCCCAAATCTGCTAGACCTATACC
BMSNP96	4	3801010	C/T	BMSNP96-1010-FAM	gaaggtgaccaagttcatgctCTCCTGCCCTAGTCCCCC
				BMSNP96-1010-HEX	gaaggtcggagtcaacggattCTCCTGCCCTAGTCCCCT
				BMSNP96-1010-COM	AGAACGAGAACCGCTTACAAATTG
BMSNP97	4	4006949	T/C	BMSNP97-6949-FAM	gaaggtgaccaagttcatgctCGATTGCGCTGCCAAACAT
				BMSNP97-6949-HEX	gaaggtcggagtcaacggattCGATTGCGCTGCCAAACAC
				BMSNP97-6949-COM	ATACTTTTCTGGCCGAACATACCT
BMSNP98	4	4224833	G/T	BMSNP98-4833-FAM	gaaggtgaccaagttcatgctGTCCTCGTTTCTGGTTCCCG
				BMSNP98-4833-HEX	gaaggtcggagtcaacggattGTCCTCGTTTCTGGTTCCCT
				BMSNP98-4833-COM	GCCTGGAAAGAATTGCTAGTCTTC
BMSNP99	4	4446827	C/A	BMSNP99-6827-FAM	gaaggtgaccaagttcatgctTCCAAAGCTTCTTTAACATGGTAAAAATC
				BMSNP99-6827-HEX	gaaggtcggagtcaacggattTCCAAAGCTTCTTTAACATGGTAAAAATA
				BMSNP99-6827-COM	ATAAAAGGCCATGATTTTGCCCTC
BMSNP100	4	4646849	C/T	BMSNP100-6849-FAM	gaaggtgaccaagttcatgctATGACATTGCGCCCGGAC
				BMSNP100-6849-HEX	gaaggtcggagtcaacggattATGACATTGCGCCCGGAT
				BMSNP100-6849-COM	GCATTAAAGGATGCTGACACTCTC
BMSNP101	4	5201503	A/G	BMSNP101-1503-FAM	gaaggtgaccaagttcatgctCCAGTAGCAGTAGACGCAAGA
				BMSNP101-1503-HEX	gaaggtcggagtcaacggattCCAGTAGCAGTAGACGCAAGG
				BMSNP101-1503-COM	TCGGTAACTAAGTCGGCATTAACA
BMSNP102	4	5503348	T/C	BMSNP102-3348-FAM	gaaggtgaccaagttcatgctCTGGATTCGCGTTGTGGATCT
				BMSNP102-3348-HEX	gaaggtcggagtcaacggattCTGGATTCGCGTTGTGGATCC
				BMSNP102-3348-COM	ATAGCCGCACACCCAAAAATAAAA
BMSNP103	5	212323	C/A	BMSNP103-2323-FAM	gaaggtgaccaagttcatgctTGATGTATTCCATGCCTTGGTAAAC
				BMSNP103-2323-HEX	gaaggtcggagtcaacggattTGATGTATTCCATGCCTTGGTAAAA
				BMSNP103-2323-COM	ATACTAAATCAGTAGGGCTGCGAG
BMSNP104	5	407101	C/T	BMSNP104-7101-FAM	gaaggtgaccaagttcatgctCGATTGGCCCGGATCGAC
				BMSNP104-7101-HEX	gaaggtcggagtcaacggattCGATTGGCCCGGATCGAT
				BMSNP104-7101-COM	GATGTTCATGGTTCGTGTGTGAAT
BMSNP105	5	638997	A/G	BMSNP105-8997-FAM	gaaggtgaccaagttcatgctCAGCCCTCAAGTTGGAGATTCA
				BMSNP105-8997-HEX	gaaggtcggagtcaacggattCAGCCCTCAAGTTGGAGATTCG
				BMSNP105-8997-COM	CAACAAGTTGTTCTCTGCCTTGAT
BMSNP106	5	846027	G/T	BMSNP106-6027-FAM	gaaggtgaccaagttcatgctCGTAGCTGCGATCTCGAACC
				BMSNP106-6027-HEX	gaaggtcggagtcaacggattCGTAGCTGCGATCTCGAACA
				BMSNP106-6027-COM	AAGAAACCACCGTAATTGAGGAGA
BMSNP107	5	1670716	C/T	BMSNP107-0716-FAM	gaaggtgaccaagttcatgctTGCGCACATCGGATAGCC
				BMSNP107-0716-HEX	gaaggtcggagtcaacggattTGCGCACATCGGATAGCT
				BMSNP107-0716-COM	GCTGCAATGAGAGAATTCCTCATC
BMSNP108	5	1820223	T/C	BMSNP108-0223-FAM	gaaggtgaccaagttcatgctTCGGGCTCATAACTCTGGCT
				BMSNP108-0223-HEX	gaaggtcggagtcaacggattTCGGGCTCATAACTCTGGCC
				BMSNP108-0223-COM	GGCGTAGGAGGACTAAAGTTCTAC
BMSNP109	5	2058979	A/C	BMSNP109-8979-FAM	gaaggtgaccaagttcatgctACCAGGAAATTTCTTCATACTAAGTACTA
				BMSNP109-8979-HEX	gaaggtcggagtcaacggattACCAGGAAATTTCTTCATACTAAGTACTC
				BMSNP109-8979-COM	TGTTTATGCTCGAAGGCATTGTTT
BMSNP110	5	2247690	C/T	BMSNP110-7690-FAM	gaaggtgaccaagttcatgctGGGAAATCGGCTTCGTGGC
				BMSNP110-7690-HEX	gaaggtcggagtcaacggattGGGAAATCGGCTTCGTGGT
				BMSNP110-7690-COM	TATCCGACTTGCAGCTTACTGTAG
BMSNP111	5	2404213	G/T	BMSNP111-4213-FAM	gaaggtgaccaagttcatgctGAAACATCGGCTTTGAGTGGCAC
				BMSNP111-4213-HEX	gaaggtcggagtcaacggattGAAACATCGGCTTTGAGTGGCAA
				BMSNP111-4213-COM	GAGTAAGTTCTGGGAGGATTTGGT
BMSNP112	5	2634571	T/A	BMSNP112-4571-FAM	gaaggtgaccaagttcatgctCACTTGGCCTGCACTTGGT
				BMSNP112-4571-HEX	gaaggtcggagtcaacggattCACTTGGCCTGCACTTGGA
				BMSNP112-4571-COM	CGAGTGTGACGACGAAGACTATAT
BMSNP113	5	2826515	T/C	BMSNP113-6515-FAM	gaaggtgaccaagttcatgctGGTTCACGGTATTTATATGTCACTCA
				BMSNP113-6515-HEX	gaaggtcggagtcaacggattGGTTCACGGTATTTATATGTCACTCG
				BMSNP113-6515-COM	GTGAGCCTCCATAATGTAGGCTTA
BMSNP114	5	3257870	G/T	BMSNP114-7870-FAM	gaaggtgaccaagttcatgctAAATAGAAATCTGAACACGGCAGG
				BMSNP114-7870-HEX	gaaggtcggagtcaacggattAAATAGAAATCTGAACACGGCAGT
				BMSNP114-7870-COM	GGCGGCTGATCAACAATTATGATT
BMSNP115	5	3406950	G/A	BMSNP115-6950-FAM	gaaggtgaccaagttcatgctCACGCGGCTGTTAAATCGATG
				BMSNP115-6950-HEX	gaaggtcggagtcaacggattCACGCGGCTGTTAAATCGATA
				BMSNP115-6950-COM	CAGTACAGTTGCCGAAAAACTCAT
BMSNP116	5	3637862	C/A	BMSNP116-7862-FAM	gaaggtgaccaagttcatgctAGACTTTGGAAAGAGAATGAGAAAC
				BMSNP116-7862-HEX	gaaggtcggagtcaacggattAGACTTTGGAAAGAGAATGAGAAAA
				BMSNP116-7862-COM	CACTCTGGCCATCTTCATTCCTAT
BMSNP117	5	3824266	T/C	BMSNP117-4266-FAM	gaaggtgaccaagttcatgctGGCGGTGTCTTCGTTGCT
				BMSNP117-4266-HEX	gaaggtcggagtcaacggattGGCGGTGTCTTCGTTGCC
				BMSNP117-4266-COM	TCCTGATTCAGATTCTGAGGGAGA
BMSNP118	5	4036298	G/T	BMSNP118-6298-FAM	gaaggtgaccaagttcatgctAGCTCCTGAATGTTTGATACATGG
				BMSNP118-6298-HEX	gaaggtcggagtcaacggattAGCTCCTGAATGTTTGATACATGT
				BMSNP118-6298-COM	TCTAAGACTAGGAGAGCATAGCCA
BMSNP119	6	48010	T/A	BMSNP119-8010-FAM	gaaggtgaccaagttcatgctATGCTGTAGCTCCTATTGATTCAT
				BMSNP119-8010-HEX	gaaggtcggagtcaacggattATGCTGTAGCTCCTATTGATTCAA
				BMSNP119-8010-COM	CACCCAGAAAGAGATAGAGCTTCA
BMSNP120	6	624277	T/G	BMSNP120-4277-FAM	gaaggtgaccaagttcatgctCTGATCGGAAAGTTAGAGGGAAAT
				BMSNP120-4277-HEX	gaaggtcggagtcaacggattCTGATCGGAAAGTTAGAGGGAAAG
				BMSNP120-4277-COM	ATATCCCAGCAGCATTAAAGTCCA
BMSNP121	6	821586	T/C	BMSNP121-1586-FAM	gaaggtgaccaagttcatgctGTGGATCACAAGGGCGTAGT
				BMSNP121-1586-HEX	gaaggtcggagtcaacggattGTGGATCACAAGGGCGTAGC
				BMSNP121-1586-COM	GTGTACAAACCGCTGGATGTTC
BMSNP122	6	1045928	C/G	BMSNP122-5928-FAM	gaaggtgaccaagttcatgctTAGATCAAACAATTGGACGTAGGC
				BMSNP122-5928-HEX	gaaggtcggagtcaacggattTAGATCAAACAATTGGACGTAGGG
				BMSNP122-5928-COM	GATCCACTATAACAATCACACCGC
BMSNP123	6	1469580	C/T	BMSNP123-9580-FAM	gaaggtgaccaagttcatgctAAACAACCCTGGACACTCAATCTC
				BMSNP123-9580-HEX	gaaggtcggagtcaacggattAAACAACCCTGGACACTCAATCTT
				BMSNP123-9580-COM	GTCACCCTCAATGATACTAGAGGAC
BMSNP124	6	1606514	G/T	BMSNP124-6514-FAM	gaaggtgaccaagttcatgctACACTCTGGTTTATTCGCAAATGG
				BMSNP124-6514-HEX	gaaggtcggagtcaacggattACACTCTGGTTTATTCGCAAATGT
				BMSNP124-6514-COM	GGAAAAAGCATCCAATTGCATTCC
BMSNP125	6	1815374	A/T	BMSNP125-5374-FAM	gaaggtgaccaagttcatgctCTCTCTACGGGTTCATCGTTTGA
				BMSNP125-5374-HEX	gaaggtcggagtcaacggattCTCTCTACGGGTTCATCGTTTGT
				BMSNP125-5374-COM	CAAGGGTGTCATCCACTTCTACAG
BMSNP126	6	2224783	T/G	BMSNP126-4783-FAM	gaaggtgaccaagttcatgctGCATGGAGCTCTTAATTAGGGGT
				BMSNP126-4783-HEX	gaaggtcggagtcaacggattGCATGGAGCTCTTAATTAGGGGG
				BMSNP126-4783-COM	GAGGGCAGATTGAACGTTTTACTA
BMSNP127	6	2425503	C/T	BMSNP127-5503-FAM	gaaggtgaccaagttcatgctCGTTGGAGCACCCGAAGC
				BMSNP127-5503-HEX	gaaggtcggagtcaacggattCGTTGGAGCACCCGAAGT
				BMSNP127-5503-COM	GGCCCTCATCAACTTCTAGTAGAG
BMSNP128	6	2610224	A/G	BMSNP128-0224-FAM	gaaggtgaccaagttcatgctGGTGATGGTTTTAGTGTCTCAGAATTTA
				BMSNP128-0224-HEX	gaaggtcggagtcaacggattGGTGATGGTTTTAGTGTCTCAGAATTTG
				BMSNP128-0224-COM	CCAGGATTGGTGATTAACGAAAGG
BMSNP129	6	2902150	A/G	BMSNP129-2150-FAM	gaaggtgaccaagttcatgctGCCCACATCGCTACCACAA
				BMSNP129-2150-HEX	gaaggtcggagtcaacggattGCCCACATCGCTACCACAG
				BMSNP129-2150-COM	TCGTACTGTACAGGAGAAGCAAAA
BMSNP130	6	3438489	T/C	BMSNP130-8489-FAM	gaaggtgaccaagttcatgctCATGGAAGCATCAAACAAAGCCA
				BMSNP130-8489-HEX	gaaggtcggagtcaacggattCATGGAAGCATCAAACAAAGCCG
				BMSNP130-8489-COM	CTGCTTCTCTTTCTTAGGTGTTGC
BMSNP131	6	3656412	C/T	BMSNP131-6412-FAM	gaaggtgaccaagttcatgctGGCACATACCGGGCTCTTG
				BMSNP131-6412-HEX	gaaggtcggagtcaacggattGGCACATACCGGGCTCTTA
				BMSNP131-6412-COM	GAGAACCAAAAGTAACTGTGCCTC
BMSNP132	6	3831759	G/T	BMSNP132-1759-FAM	gaaggtgaccaagttcatgctGCTCTTCTTGATGAAACCTGACG
				BMSNP132-1759-HEX	gaaggtcggagtcaacggattGCTCTTCTTGATGAAACCTGACT
				BMSNP132-1759-COM	GACATGAATGACTTGACTGTGCTG
BMSNP133	6	4065120	C/T	BMSNP133-5120-FAM	gaaggtgaccaagttcatgctCGATCTGATCGCGCACAC
				BMSNP133-5120-HEX	gaaggtcggagtcaacggattCGATCTGATCGCGCACAT
				BMSNP133-5120-COM	AAAAGCGATTGTTGAGATGGGAAA
BMSNP134	7	966	C/G	BMSNP134-966-FAM	gaaggtgaccaagttcatgctGGGTAGGGGTGTTCACAGTG
				BMSNP134-966-HEX	gaaggtcggagtcaacggattGGGTAGGGGTGTTCACAGTC
				BMSNP134-966-COM	CGTCGCTTTTCTTGTTTCCTCTAT
BMSNP135	7	251006	G/A	BMSNP135-1006-FAM	gaaggtgaccaagttcatgctAAATTATATTATCGACCGCCCTCC
				BMSNP135-1006-HEX	gaaggtcggagtcaacggattAAATTATATTATCGACCGCCCTCT
				BMSNP135-1006-COM	GGACGTAAAATCTTTTATTAAAAATTGGCG
BMSNP136	7	486301	C/G	BMSNP136-6301-FAM	gaaggtgaccaagttcatgctCGTTCGCCCCAAATCACG
				BMSNP136-6301-HEX	gaaggtcggagtcaacggattCGTTCGCCCCAAATCACC
				BMSNP136-6301-COM	CAAAGCTAGACTGCGAAGTCATC
BMSNP137	7	637818	G/A	BMSNP137-7818-FAM	gaaggtgaccaagttcatgctCCGCATTTCCGAATCAATCTTGG
				BMSNP137-7818-HEX	gaaggtcggagtcaacggattCCGCATTTCCGAATCAATCTTGA
				BMSNP137-7818-COM	GGTTATGATGGCGACTTTGTTGG
BMSNP138	7	1013643	G/A	BMSNP138-3643-FAM	gaaggtgaccaagttcatgctTTTCTACTACTTCGGATAGCACAG
				BMSNP138-3643-HEX	gaaggtcggagtcaacggattTTTCTACTACTTCGGATAGCACAA
				BMSNP138-3643-COM	CCCCTGGACTTCTTTAGCTTGTAT
BMSNP139	7	1226351	C/T	BMSNP139-6351-FAM	gaaggtgaccaagttcatgctCTCGATTACCTGCAGCCTCTTTTC
				BMSNP139-6351-HEX	gaaggtcggagtcaacggattCTCGATTACCTGCAGCCTCTTTTT
				BMSNP139-6351-COM	TTCTTACAAACCCAGATACCAGGG
BMSNP140	7	1615385	G/C	BMSNP140-5385-FAM	gaaggtgaccaagttcatgctGTTGGATTGGAGAGGGCCAC
				BMSNP140-5385-HEX	gaaggtcggagtcaacggattGTTGGATTGGAGAGGGCCAG
				BMSNP140-5385-COM	GTAATCTGTCTCTAGACTTGCCCG
BMSNP141	7	1822208	T/C	BMSNP141-2208-FAM	gaaggtgaccaagttcatgctCAGTACCCTCCGTAATGCAGTT
				BMSNP141-2208-HEX	gaaggtcggagtcaacggattCAGTACCCTCCGTAATGCAGTC
				BMSNP141-2208-COM	TTATCACGGTTAGAAGGTTGGGTT
BMSNP142	7	2008037	T/C	BMSNP142-8037-FAM	gaaggtgaccaagttcatgctGGTGGTCAATGCACACAAAAACTT
				BMSNP142-8037-HEX	gaaggtcggagtcaacggattGGTGGTCAATGCACACAAAAACTC
				BMSNP142-8037-COM	TAATGTGCGATGGGTAGTCAGTAC
BMSNP143	7	2228734	G/T	BMSNP143-8734-FAM	gaaggtgaccaagttcatgctCCGCCGACCATACCAGAG
				BMSNP143-8734-HEX	gaaggtcggagtcaacggattCCGCCGACCATACCAGAT
				BMSNP143-8734-COM	CATACGCCATGTTGGAAACCTG
BMSNP144	7	2697046	C/A	BMSNP144-7046-FAM	gaaggtgaccaagttcatgctTACAACAGATGCAGAAAGATGGCC
				BMSNP144-7046-HEX	gaaggtcggagtcaacggattTACAACAGATGCAGAAAGATGGCA
				BMSNP144-7046-COM	ATTGCGTTGAGTTGAATGTGGTAG
BMSNP145	7	2818803	C/G	BMSNP145-8803-FAM	gaaggtgaccaagttcatgctCTGGGTGTAATACTCCTTGATGAC
				BMSNP145-8803-HEX	gaaggtcggagtcaacggattCTGGGTGTAATACTCCTTGATGAG
				BMSNP145-8803-COM	CAAATGGCAAACACGTCTTGAAG
BMSNP146	7	3267613	G/A	BMSNP146-7613-FAM	gaaggtgaccaagttcatgctGAATTGCGCACAGTAGCTTGATG
				BMSNP146-7613-HEX	gaaggtcggagtcaacggattGAATTGCGCACAGTAGCTTGATA
				BMSNP146-7613-COM	GTGTATAGGGGAAGGATGGTTTGA

## Sheet: Table S6
Table S6 Information of KASP marker for determining mating types of M. oryzae
Marker	Chr.	Physical position (bp)	Allele		Primer ID	Primer sequence
			MAT1-1	MAT1-2
K_MAT1	7	71156809	T	C	MAT1-1P	gaaggtgaccaagttcatgctTGGTTGGCCGCGTTGATT
					MAT1-2P	gaaggtcggagtcaacggattCTGGTTGGCCGCGTTGATC
					MAT1P	ATGACTGTGAGGACGCTGTG

## Sheet: Table S7
Table S7 Mating Type distribition of M. oryzae strains
Strain	Collection year	Province	City/prefecture	County/district	Abbreviation	Ecological region	Lineage	Mating Type
21GD104	2021	Guangdong	Guangzhou	Conghua	CH	South China	Lineage I	Mat1-2
21GD109	2021	Guangdong	Guangzhou	Conghua	CH	South China	Lineage I	Mat1-2
21GD117	2021	Guangdong	Guangzhou	Conghua	CH	South China	Lineage I	Mat1-2
21GD118	2021	Guangdong	Guangzhou	Conghua	CH	South China	Lineage I	Mat1-2
21GD125	2021	Guangdong	Guangzhou	Conghua	CH	South China	Lineage I	Mat1-2
21GD13	2021	Guangdong	Guangzhou	Conghua	CH	South China	Lineage I	Mat1-2
21GD131	2021	Guangdong	Guangzhou	Conghua	CH	South China	Lineage I	Mat1-2
21GD132	2021	Guangdong	Guangzhou	Conghua	CH	South China	Lineage I	Mat1-2
21GD135	2021	Guangdong	Guangzhou	Conghua	CH	South China	Lineage I	Mat1-2
21GD137	2021	Guangdong	Guangzhou	Conghua	CH	South China	Lineage I	Mat1-2
21GD139	2021	Guangdong	Guangzhou	Conghua	CH	South China	Lineage I	Mat1-2
21GD140	2021	Guangdong	Guangzhou	Conghua	CH	South China	Lineage I	Mat1-2
21GD143	2021	Guangdong	Guangzhou	Conghua	CH	South China	Lineage I	Mat1-2
21GD149	2021	Guangdong	Guangzhou	Conghua	CH	South China	Lineage I	Mat1-2
21GD152	2021	Guangdong	Guangzhou	Conghua	CH	South China	Lineage I	Mat1-2
21GD153	2021	Guangdong	Guangzhou	Conghua	CH	South China	Lineage I	Mat1-2
21GD155	2021	Guangdong	Guangzhou	Conghua	CH	South China	Lineage I	Mat1-2
21GD157	2021	Guangdong	Guangzhou	Conghua	CH	South China	Lineage I	Mat1-2
21GD160	2021	Guangdong	Guangzhou	Conghua	CH	South China	Lineage I	Mat1-2
21GD161	2021	Guangdong	Guangzhou	Conghua	CH	South China	Lineage I	Mat1-2
21GD162	2021	Guangdong	Guangzhou	Conghua	CH	South China	Lineage I	Mat1-2
21GD164	2021	Guangdong	Guangzhou	Conghua	CH	South China	Lineage I	Mat1-2
21GD17	2021	Guangdong	Guangzhou	Conghua	CH	South China	Lineage I	Mat1-2
21GD171	2021	Guangdong	Guangzhou	Conghua	CH	South China	Lineage I	Mat1-2
21GD176	2021	Guangdong	Guangzhou	Conghua	CH	South China	Lineage I	Mat1-2
21GD179	2021	Guangdong	Guangzhou	Conghua	CH	South China	Lineage I	Mat1-2
21GD182	2021	Guangdong	Guangzhou	Conghua	CH	South China	Lineage I	Mat1-2
21GD188	2021	Guangdong	Guangzhou	Conghua	CH	South China	Lineage I	Mat1-2
21GD19	2021	Guangdong	Guangzhou	Conghua	CH	South China	Lineage I	Mat1-2
21GD24	2021	Guangdong	Guangzhou	Conghua	CH	South China	Lineage I	Mat1-1/Mat1-2
21GD25	2021	Guangdong	Guangzhou	Conghua	CH	South China	Lineage I	Mat1-2
21GD28	2021	Guangdong	Guangzhou	Conghua	CH	South China	Lineage I	Mat1-2
21GD31	2021	Guangdong	Guangzhou	Conghua	CH	South China	Lineage I	Mat1-2
21GD32	2021	Guangdong	Guangzhou	Conghua	CH	South China	Lineage I	Mat1-2
21GD34	2021	Guangdong	Guangzhou	Conghua	CH	South China	Lineage I	Mat1-2
21GD50	2021	Guangdong	Guangzhou	Conghua	CH	South China	Lineage I	Mat1-2
21GD58	2021	Guangdong	Guangzhou	Conghua	CH	South China	Lineage I	Mat1-2
21GD59	2021	Guangdong	Guangzhou	Conghua	CH	South China	Lineage I	Mat1-2
21GD66	2021	Guangdong	Guangzhou	Conghua	CH	South China	Lineage I	Mat1-2
21GD80	2021	Guangdong	Guangzhou	Conghua	CH	South China	Lineage I	Mat1-2
21GD83	2021	Guangdong	Guangzhou	Conghua	CH	South China	Lineage I	Mat1-2
21GD84	2021	Guangdong	Guangzhou	Conghua	CH	South China	Lineage I	Mat1-2
21GD85	2021	Guangdong	Guangzhou	Conghua	CH	South China	Lineage I	Mat1-2
21GD93	2021	Guangdong	Guangzhou	Conghua	CH	South China	Lineage I	Mat1-2
21GD97	2021	Guangdong	Guangzhou	Conghua	CH	South China	Lineage I	Mat1-1/Mat1-2
21GD99	2021	Guangdong	Guangzhou	Conghua	CH	South China	Lineage I	Mat1-2
21TJ08	2021	Hunan	Yiyang	Taojiang	TJ	The middle and lower reaches of the Yangtze River	Lineage II	Mat1-1
21TJ102	2021	Hunan	Yiyang	Taojiang	TJ	The middle and lower reaches of the Yangtze River	Lineage II	Mat1-1
21TJ104	2021	Hunan	Yiyang	Taojiang	TJ	The middle and lower reaches of the Yangtze River	Lineage II	Mat1-1
21TJ105	2021	Hunan	Yiyang	Taojiang	TJ	The middle and lower reaches of the Yangtze River	Lineage II	Mat1-1
21TJ106	2021	Hunan	Yiyang	Taojiang	TJ	The middle and lower reaches of the Yangtze River	Lineage II	Mat1-1
21TJ109	2021	Hunan	Yiyang	Taojiang	TJ	The middle and lower reaches of the Yangtze River	Lineage II	Mat1-1
21TJ114	2021	Hunan	Yiyang	Taojiang	TJ	The middle and lower reaches of the Yangtze River	Lineage II	Mat1-1
21TJ115	2021	Hunan	Yiyang	Taojiang	TJ	The middle and lower reaches of the Yangtze River	Lineage II	Mat1-1
21TJ116	2021	Hunan	Yiyang	Taojiang	TJ	The middle and lower reaches of the Yangtze River	Lineage II	Mat1-1
21TJ119	2021	Hunan	Yiyang	Taojiang	TJ	The middle and lower reaches of the Yangtze River	Lineage II	Mat1-1
21TJ123	2021	Hunan	Yiyang	Taojiang	TJ	The middle and lower reaches of the Yangtze River	Lineage II	Mat1-1
21TJ13	2021	Hunan	Yiyang	Taojiang	TJ	The middle and lower reaches of the Yangtze River	Lineage II	Mat1-1
21TJ131	2021	Hunan	Yiyang	Taojiang	TJ	The middle and lower reaches of the Yangtze River	Lineage II	Mat1-1
21TJ134	2021	Hunan	Yiyang	Taojiang	TJ	The middle and lower reaches of the Yangtze River	Lineage II	Mat1-1
21TJ135	2021	Hunan	Yiyang	Taojiang	TJ	The middle and lower reaches of the Yangtze River	Lineage II	Mat1-1
21TJ137	2021	Hunan	Yiyang	Taojiang	TJ	The middle and lower reaches of the Yangtze River	Lineage II	Mat1-1
21TJ138	2021	Hunan	Yiyang	Taojiang	TJ	The middle and lower reaches of the Yangtze River	Lineage II	Mat1-1
21TJ142	2021	Hunan	Yiyang	Taojiang	TJ	The middle and lower reaches of the Yangtze River	Lineage II	Mat1-1
21TJ151	2021	Hunan	Yiyang	Taojiang	TJ	The middle and lower reaches of the Yangtze River	Lineage II	Mat1-1
21TJ156	2021	Hunan	Yiyang	Taojiang	TJ	The middle and lower reaches of the Yangtze River	Lineage II	Mat1-1
21TJ163	2021	Hunan	Yiyang	Taojiang	TJ	The middle and lower reaches of the Yangtze River	Lineage II	Mat1-1
21TJ167	2021	Hunan	Yiyang	Taojiang	TJ	The middle and lower reaches of the Yangtze River	Lineage II	Mat1-1
21TJ176	2021	Hunan	Yiyang	Taojiang	TJ	The middle and lower reaches of the Yangtze River	Lineage II	Mat1-1
21TJ177	2021	Hunan	Yiyang	Taojiang	TJ	The middle and lower reaches of the Yangtze River	Lineage II	Mat1-1
21TJ179	2021	Hunan	Yiyang	Taojiang	TJ	The middle and lower reaches of the Yangtze River	Lineage II	Mat1-1
21TJ18	2021	Hunan	Yiyang	Taojiang	TJ	The middle and lower reaches of the Yangtze River	Lineage II	Mat1-1
21TJ19	2021	Hunan	Yiyang	Taojiang	TJ	The middle and lower reaches of the Yangtze River	Lineage II	Mat1-1
21TJ22	2021	Hunan	Yiyang	Taojiang	TJ	The middle and lower reaches of the Yangtze River	Lineage II	Mat1-1
21TJ28	2021	Hunan	Yiyang	Taojiang	TJ	The middle and lower reaches of the Yangtze River	Lineage II	Mat1-1
21TJ29	2021	Hunan	Yiyang	Taojiang	TJ	The middle and lower reaches of the Yangtze River	Lineage II	Mat1-1
21TJ38	2021	Hunan	Yiyang	Taojiang	TJ	The middle and lower reaches of the Yangtze River	Lineage II	Mat1-1
21TJ40	2021	Hunan	Yiyang	Taojiang	TJ	The middle and lower reaches of the Yangtze River	Lineage II	Mat1-1
21TJ44	2021	Hunan	Yiyang	Taojiang	TJ	The middle and lower reaches of the Yangtze River	Lineage II	Mat1-1
21TJ46	2021	Hunan	Yiyang	Taojiang	TJ	The middle and lower reaches of the Yangtze River	Lineage II	Mat1-1
21TJ49	2021	Hunan	Yiyang	Taojiang	TJ	The middle and lower reaches of the Yangtze River	Lineage II	Mat1-1
21TJ50	2021	Hunan	Yiyang	Taojiang	TJ	The middle and lower reaches of the Yangtze River	Lineage II	Mat1-1
21TJ58	2021	Hunan	Yiyang	Taojiang	TJ	The middle and lower reaches of the Yangtze River	Lineage II	Mat1-1
21TJ60	2021	Hunan	Yiyang	Taojiang	TJ	The middle and lower reaches of the Yangtze River	Lineage II	Mat1-1
21TJ62	2021	Hunan	Yiyang	Taojiang	TJ	The middle and lower reaches of the Yangtze River	Lineage II	Mat1-1
21TJ66	2021	Hunan	Yiyang	Taojiang	TJ	The middle and lower reaches of the Yangtze River	Lineage II	Mat1-1/Mat1-2
21TJ70	2021	Hunan	Yiyang	Taojiang	TJ	The middle and lower reaches of the Yangtze River	Lineage I	Mat1-2
21TJ74	2021	Hunan	Yiyang	Taojiang	TJ	The middle and lower reaches of the Yangtze River	Lineage II	Mat1-1
21TJ76	2021	Hunan	Yiyang	Taojiang	TJ	The middle and lower reaches of the Yangtze River	Lineage II	Mat1-1
21TJ81	2021	Hunan	Yiyang	Taojiang	TJ	The middle and lower reaches of the Yangtze River	Lineage II	Mat1-1
21TJ83	2021	Hunan	Yiyang	Taojiang	TJ	The middle and lower reaches of the Yangtze River	Lineage II	Mat1-1
21TJ84	2021	Hunan	Yiyang	Taojiang	TJ	The middle and lower reaches of the Yangtze River	Lineage II	Mat1-1
21TJ89	2021	Hunan	Yiyang	Taojiang	TJ	The middle and lower reaches of the Yangtze River	Lineage II	Mat1-1
21TJ97	2021	Hunan	Yiyang	Taojiang	TJ	The middle and lower reaches of the Yangtze River	Lineage II	Mat1-1
21TJ98	2021	Hunan	Yiyang	Taojiang	TJ	The middle and lower reaches of the Yangtze River	Lineage II	Mat1-1
21SC100	2021	Sichuan	Ya'an	Yucheng	YC	The upper reaches of the Yangtze River	Lineage II	Mat1-1
21SC101	2021	Sichuan	Ya'an	Yucheng	YC	The upper reaches of the Yangtze River	Lineage II	Mat1-1
21SC104	2021	Sichuan	Ya'an	Yucheng	YC	The upper reaches of the Yangtze River	Lineage I	Mat1-2
21SC105	2021	Sichuan	Ya'an	Yucheng	YC	The upper reaches of the Yangtze River	Lineage II	Mat1-1
21SC107	2021	Sichuan	Ya'an	Yucheng	YC	The upper reaches of the Yangtze River	Lineage II	Mat1-1
21SC108	2021	Sichuan	Ya'an	Yucheng	YC	The upper reaches of the Yangtze River	Lineage II	Mat1-1
21SC112	2021	Sichuan	Ya'an	Yucheng	YC	The upper reaches of the Yangtze River	Lineage II	Mat1-1
21SC113	2021	Sichuan	Ya'an	Yucheng	YC	The upper reaches of the Yangtze River	Lineage II	Mat1-1
21SC116	2021	Sichuan	Ya'an	Yucheng	YC	The upper reaches of the Yangtze River	Lineage II	Mat1-1
21SC122	2021	Sichuan	Ya'an	Yucheng	YC	The upper reaches of the Yangtze River	Lineage I	Mat1-2
21SC125	2021	Sichuan	Ya'an	Yucheng	YC	The upper reaches of the Yangtze River	Lineage I	Mat1-2
21SC128	2021	Sichuan	Ya'an	Yucheng	YC	The upper reaches of the Yangtze River	Lineage II	Mat1-1
21SC129	2021	Sichuan	Ya'an	Yucheng	YC	The upper reaches of the Yangtze River	Lineage I	Mat1-2
21SC130	2021	Sichuan	Ya'an	Yucheng	YC	The upper reaches of the Yangtze River	Lineage I	Mat1-2
21SC131	2021	Sichuan	Ya'an	Yucheng	YC	The upper reaches of the Yangtze River	Lineage I	Mat1-2
21SC133	2021	Sichuan	Ya'an	Yucheng	YC	The upper reaches of the Yangtze River	Lineage I	Mat1-2
21SC137	2021	Sichuan	Ya'an	Yucheng	YC	The upper reaches of the Yangtze River	Lineage I	Mat1-2
21SC139	2021	Sichuan	Ya'an	Yucheng	YC	The upper reaches of the Yangtze River	Lineage I	Mat1-2
21SC22	2021	Sichuan	Ya'an	Yucheng	YC	The upper reaches of the Yangtze River	Lineage I	Mat1-2
21SC25	2021	Sichuan	Ya'an	Yucheng	YC	The upper reaches of the Yangtze River	Lineage I	Mat1-2
21SC26	2021	Sichuan	Ya'an	Yucheng	YC	The upper reaches of the Yangtze River	Lineage II	Mat1-1
21SC27	2021	Sichuan	Ya'an	Yucheng	YC	The upper reaches of the Yangtze River	Lineage II	Mat1-1
21SC45	2021	Sichuan	Ya'an	Yucheng	YC	The upper reaches of the Yangtze River	Lineage II	Mat1-1
21SC58	2021	Sichuan	Ya'an	Yucheng	YC	The upper reaches of the Yangtze River	Lineage II	Mat1-1
21SC65	2021	Sichuan	Ya'an	Yucheng	YC	The upper reaches of the Yangtze River	Lineage II	Mat1-1
21SC66	2021	Sichuan	Ya'an	Yucheng	YC	The upper reaches of the Yangtze River	Lineage II	Mat1-1
21SC67	2021	Sichuan	Ya'an	Yucheng	YC	The upper reaches of the Yangtze River	Lineage II	Mat1-1
21SC69	2021	Sichuan	Ya'an	Yucheng	YC	The upper reaches of the Yangtze River	Lineage II	Mat1-1
21SC70	2021	Sichuan	Ya'an	Yucheng	YC	The upper reaches of the Yangtze River	Lineage II	Mat1-1
21SC71	2021	Sichuan	Ya'an	Yucheng	YC	The upper reaches of the Yangtze River	Lineage II	Mat1-1
21SC74	2021	Sichuan	Ya'an	Yucheng	YC	The upper reaches of the Yangtze River	Lineage II	Mat1-1/Mat1-2
21SC77	2021	Sichuan	Ya'an	Yucheng	YC	The upper reaches of the Yangtze River	Lineage I	Mat1-2
21SC78	2021	Sichuan	Ya'an	Yucheng	YC	The upper reaches of the Yangtze River	Lineage I	Mat1-2
21SC79	2021	Sichuan	Ya'an	Yucheng	YC	The upper reaches of the Yangtze River	Lineage I	Mat1-2
21SC80	2021	Sichuan	Ya'an	Yucheng	YC	The upper reaches of the Yangtze River	Lineage I	Mat1-1/Mat1-2
21SC81	2021	Sichuan	Ya'an	Yucheng	YC	The upper reaches of the Yangtze River	Lineage II	Mat1-1
21SC82	2021	Sichuan	Ya'an	Yucheng	YC	The upper reaches of the Yangtze River	Lineage II	Mat1-1
21SC84	2021	Sichuan	Ya'an	Yucheng	YC	The upper reaches of the Yangtze River	Lineage II	Mat1-1
21SC88	2021	Sichuan	Ya'an	Yucheng	YC	The upper reaches of the Yangtze River	Lineage II	Mat1-1
21SC89	2021	Sichuan	Ya'an	Yucheng	YC	The upper reaches of the Yangtze River	Lineage II	Mat1-1
21SC90	2021	Sichuan	Ya'an	Yucheng	YC	The upper reaches of the Yangtze River	Lineage II	Mat1-1
21SC95	2021	Sichuan	Ya'an	Yucheng	YC	The upper reaches of the Yangtze River	Lineage I	Mat1-2
21SC98	2021	Sichuan	Ya'an	Yucheng	YC	The upper reaches of the Yangtze River	Lineage II	Mat1-1
21JX07	2021	Jiangxi	Ji'an	Jinggangshan	JGS	The middle and lower reaches of the Yangtze River	Lineage I	Mat1-2
21JX100	2021	Jiangxi	Ji'an	Jinggangshan	JGS	The middle and lower reaches of the Yangtze River	Lineage III	Mat1-1
21JX12	2021	Jiangxi	Ji'an	Jinggangshan	JGS	The middle and lower reaches of the Yangtze River	Lineage III	Mat1-1
21JX13	2021	Jiangxi	Ji'an	Jinggangshan	JGS	The middle and lower reaches of the Yangtze River	Lineage I	Mat1-2
21JX19	2021	Jiangxi	Ji'an	Jinggangshan	JGS	The middle and lower reaches of the Yangtze River	Lineage III	Mat1-1
21JX20	2021	Jiangxi	Ji'an	Jinggangshan	JGS	The middle and lower reaches of the Yangtze River	Lineage I	Mat1-2
21JX24	2021	Jiangxi	Ji'an	Jinggangshan	JGS	The middle and lower reaches of the Yangtze River	Lineage I	Mat1-2
21JX25	2021	Jiangxi	Ji'an	Jinggangshan	JGS	The middle and lower reaches of the Yangtze River	Lineage I	Mat1-2
21JX29	2021	Jiangxi	Ji'an	Jinggangshan	JGS	The middle and lower reaches of the Yangtze River	Lineage III	Mat1-1/Mat1-2
21JX31	2021	Jiangxi	Ji'an	Jinggangshan	JGS	The middle and lower reaches of the Yangtze River	Lineage III	Mat1-1
21JX34	2021	Jiangxi	Ji'an	Jinggangshan	JGS	The middle and lower reaches of the Yangtze River	Lineage I	Mat1-2
21JX36	2021	Jiangxi	Ji'an	Jinggangshan	JGS	The middle and lower reaches of the Yangtze River	Lineage I	Mat1-2
21JX37	2021	Jiangxi	Ji'an	Jinggangshan	JGS	The middle and lower reaches of the Yangtze River	Lineage III	Mat1-1
21JX39	2021	Jiangxi	Ji'an	Jinggangshan	JGS	The middle and lower reaches of the Yangtze River	Lineage III	Mat1-1
21JX40	2021	Jiangxi	Ji'an	Jinggangshan	JGS	The middle and lower reaches of the Yangtze River	Lineage III	Mat1-1
21JX41	2021	Jiangxi	Ji'an	Jinggangshan	JGS	The middle and lower reaches of the Yangtze River	Lineage III	Mat1-1
21JX42	2021	Jiangxi	Ji'an	Jinggangshan	JGS	The middle and lower reaches of the Yangtze River	Lineage III	Mat1-1
21JX43	2021	Jiangxi	Ji'an	Jinggangshan	JGS	The middle and lower reaches of the Yangtze River	Lineage III	Mat1-1
21JX44	2021	Jiangxi	Ji'an	Jinggangshan	JGS	The middle and lower reaches of the Yangtze River	Lineage III	Mat1-1
21JX45	2021	Jiangxi	Ji'an	Jinggangshan	JGS	The middle and lower reaches of the Yangtze River	Lineage III	Mat1-1
21JX46	2021	Jiangxi	Ji'an	Jinggangshan	JGS	The middle and lower reaches of the Yangtze River	Lineage III	Mat1-1
21JX47	2021	Jiangxi	Ji'an	Jinggangshan	JGS	The middle and lower reaches of the Yangtze River	Lineage III	Mat1-1
21JX49	2021	Jiangxi	Ji'an	Jinggangshan	JGS	The middle and lower reaches of the Yangtze River	Lineage III	Mat1-1
21JX50	2021	Jiangxi	Ji'an	Jinggangshan	JGS	The middle and lower reaches of the Yangtze River	Lineage III	Mat1-1
21JX51	2021	Jiangxi	Ji'an	Jinggangshan	JGS	The middle and lower reaches of the Yangtze River	Lineage I	Mat1-2
21JX52	2021	Jiangxi	Ji'an	Jinggangshan	JGS	The middle and lower reaches of the Yangtze River	Lineage III	Mat1-1
21JX54	2021	Jiangxi	Ji'an	Jinggangshan	JGS	The middle and lower reaches of the Yangtze River	Lineage III	Mat1-1
21JX57	2021	Jiangxi	Ji'an	Jinggangshan	JGS	The middle and lower reaches of the Yangtze River	Lineage III	Mat1-1
21JX61	2021	Jiangxi	Ji'an	Jinggangshan	JGS	The middle and lower reaches of the Yangtze River	Lineage I	Mat1-2
21JX62	2021	Jiangxi	Ji'an	Jinggangshan	JGS	The middle and lower reaches of the Yangtze River	Lineage III	Mat1-1
21JX63	2021	Jiangxi	Ji'an	Jinggangshan	JGS	The middle and lower reaches of the Yangtze River	Lineage III	Mat1-1
21JX64	2021	Jiangxi	Ji'an	Jinggangshan	JGS	The middle and lower reaches of the Yangtze River	Lineage I	Mat1-2
21JX67	2021	Jiangxi	Ji'an	Jinggangshan	JGS	The middle and lower reaches of the Yangtze River	Lineage III	Mat1-1
21JX68	2021	Jiangxi	Ji'an	Jinggangshan	JGS	The middle and lower reaches of the Yangtze River	Lineage III	Mat1-1
21JX71	2021	Jiangxi	Ji'an	Jinggangshan	JGS	The middle and lower reaches of the Yangtze River	Lineage I	Mat1-2
21JX72	2021	Jiangxi	Ji'an	Jinggangshan	JGS	The middle and lower reaches of the Yangtze River	Lineage I	Mat1-2
21JX73	2021	Jiangxi	Ji'an	Jinggangshan	JGS	The middle and lower reaches of the Yangtze River	Lineage III	Mat1-1
21JX77	2021	Jiangxi	Ji'an	Jinggangshan	JGS	The middle and lower reaches of the Yangtze River	Lineage I	Mat1-2
21JX78	2021	Jiangxi	Ji'an	Jinggangshan	JGS	The middle and lower reaches of the Yangtze River	Lineage III	Mat1-1
21JX81	2021	Jiangxi	Ji'an	Jinggangshan	JGS	The middle and lower reaches of the Yangtze River	Lineage I	Mat1-2
21JX82	2021	Jiangxi	Ji'an	Jinggangshan	JGS	The middle and lower reaches of the Yangtze River	Lineage III	Mat1-1
21JX86	2021	Jiangxi	Ji'an	Jinggangshan	JGS	The middle and lower reaches of the Yangtze River	Lineage III	Mat1-1
21JX87	2021	Jiangxi	Ji'an	Jinggangshan	JGS	The middle and lower reaches of the Yangtze River	Lineage I	Mat1-2
21JX88	2021	Jiangxi	Ji'an	Jinggangshan	JGS	The middle and lower reaches of the Yangtze River	Lineage I	Mat1-2
21JX89	2021	Jiangxi	Ji'an	Jinggangshan	JGS	The middle and lower reaches of the Yangtze River	Lineage III	Mat1-1
21JX91	2021	Jiangxi	Ji'an	Jinggangshan	JGS	The middle and lower reaches of the Yangtze River	Lineage III	Mat1-1
21JX96	2021	Jiangxi	Ji'an	Jinggangshan	JGS	The middle and lower reaches of the Yangtze River	Lineage III	Mat1-1
21JX97	2021	Jiangxi	Ji'an	Jinggangshan	JGS	The middle and lower reaches of the Yangtze River	Lineage III	Mat1-1
21JX99	2021	Jiangxi	Ji'an	Jinggangshan	JGS	The middle and lower reaches of the Yangtze River	Lineage III	Mat1-1
21GX09	2021	Guangxi	Wuzhou	Cenxi	CX	South China	Lineage I	Mat1-2
21GX10	2021	Guangxi	Wuzhou	Cenxi	CX	South China	Lineage I	Mat1-2
21GX103	2021	Guangxi	Wuzhou	Cenxi	CX	South China	Lineage I	Mat1-2
21GX106	2021	Guangxi	Wuzhou	Cenxi	CX	South China	Lineage I	Mat1-2
21GX107	2021	Guangxi	Wuzhou	Cenxi	CX	South China	Lineage I	Mat1-2
21GX11	2021	Guangxi	Wuzhou	Cenxi	CX	South China	Lineage I	Mat1-2
21GX111	2021	Guangxi	Wuzhou	Cenxi	CX	South China	Lineage I	Mat1-2
21GX114	2021	Guangxi	Wuzhou	Cenxi	CX	South China	Lineage I	Mat1-2
21GX115	2021	Guangxi	Wuzhou	Cenxi	CX	South China	Lineage I	Mat1-2
21GX122	2021	Guangxi	Wuzhou	Cenxi	CX	South China	Lineage I	Mat1-2
21GX125	2021	Guangxi	Wuzhou	Cenxi	CX	South China	Lineage I	Mat1-2
21GX13	2021	Guangxi	Wuzhou	Cenxi	CX	South China	Lineage I	Mat1-2
21GX14	2021	Guangxi	Wuzhou	Cenxi	CX	South China	Lineage I	Mat1-2
21GX20	2021	Guangxi	Wuzhou	Cenxi	CX	South China	Lineage I	Mat1-2
21GX22	2021	Guangxi	Wuzhou	Cenxi	CX	South China	Lineage I	Mat1-2
21GX30	2021	Guangxi	Wuzhou	Cenxi	CX	South China	Lineage I	Mat1-2
21GX31	2021	Guangxi	Wuzhou	Cenxi	CX	South China	Lineage I	Mat1-2
21GX32	2021	Guangxi	Wuzhou	Cenxi	CX	South China	Lineage I	Mat1-2
21GX35	2021	Guangxi	Wuzhou	Cenxi	CX	South China	Lineage I	Mat1-2
21GX36	2021	Guangxi	Wuzhou	Cenxi	CX	South China	Lineage I	Mat1-2
21GX37	2021	Guangxi	Wuzhou	Cenxi	CX	South China	Lineage I	Mat1-2
21GX44	2021	Guangxi	Wuzhou	Cenxi	CX	South China	Lineage I	Mat1-2
21GX48	2021	Guangxi	Wuzhou	Cenxi	CX	South China	Lineage I	Mat1-2
21GX51	2021	Guangxi	Wuzhou	Cenxi	CX	South China	Lineage I	Mat1-2
21GX52	2021	Guangxi	Wuzhou	Cenxi	CX	South China	Lineage I	Mat1-2
21GX54	2021	Guangxi	Wuzhou	Cenxi	CX	South China	Lineage I	Mat1-2
21GX55	2021	Guangxi	Wuzhou	Cenxi	CX	South China	Lineage I	Mat1-2
21GX57	2021	Guangxi	Wuzhou	Cenxi	CX	South China	Lineage I	Mat1-2
21GX58	2021	Guangxi	Wuzhou	Cenxi	CX	South China	Lineage I	Mat1-2
21GX61	2021	Guangxi	Wuzhou	Cenxi	CX	South China	Lineage I	Mat1-2
21GX64	2021	Guangxi	Wuzhou	Cenxi	CX	South China	Lineage I	Mat1-2
21GX65	2021	Guangxi	Wuzhou	Cenxi	CX	South China	Lineage I	Mat1-2
21GX66	2021	Guangxi	Wuzhou	Cenxi	CX	South China	Lineage I	Mat1-2
21GX67	2021	Guangxi	Wuzhou	Cenxi	CX	South China	Lineage I	Mat1-2
21GX68	2021	Guangxi	Wuzhou	Cenxi	CX	South China	Lineage I	Mat1-2
21GX74	2021	Guangxi	Wuzhou	Cenxi	CX	South China	Lineage I	Mat1-2
21GX75	2021	Guangxi	Wuzhou	Cenxi	CX	South China	Lineage I	Mat1-2
21GX80	2021	Guangxi	Wuzhou	Cenxi	CX	South China	Lineage I	Mat1-2
21GX83	2021	Guangxi	Wuzhou	Cenxi	CX	South China	Lineage I	Mat1-2
21GX85	2021	Guangxi	Wuzhou	Cenxi	CX	South China	Lineage I	Mat1-2
21GX87	2021	Guangxi	Wuzhou	Cenxi	CX	South China	Lineage I	Mat1-2
21GX88	2021	Guangxi	Wuzhou	Cenxi	CX	South China	Lineage I	Mat1-2
21GX90	2021	Guangxi	Wuzhou	Cenxi	CX	South China	Lineage I	Mat1-2
21GX98	2021	Guangxi	Wuzhou	Cenxi	CX	South China	Lineage I	Mat1-2
21GX99	2021	Guangxi	Wuzhou	Cenxi	CX	South China	Lineage I	Mat1-2
21FJ05	2021	Fujian	Longyan	Shanghang	SH	South China	Lineage I	Mat1-2
21FJ07	2021	Fujian	Longyan	Shanghang	SH	South China	Lineage I	Mat1-2
21FJ100	2021	Fujian	Longyan	Shanghang	SH	South China	Lineage I	Mat1-2
21FJ102	2021	Fujian	Longyan	Shanghang	SH	South China	Lineage I	Mat1-2
21FJ105	2021	Fujian	Longyan	Shanghang	SH	South China	Lineage I	Mat1-2
21FJ106	2021	Fujian	Longyan	Shanghang	SH	South China	Lineage I	Mat1-2
21FJ112	2021	Fujian	Longyan	Shanghang	SH	South China	Lineage I	Mat1-2
21FJ121	2021	Fujian	Longyan	Shanghang	SH	South China	Lineage I	Mat1-2
21FJ123	2021	Fujian	Longyan	Shanghang	SH	South China	Lineage I	Mat1-2
21FJ124	2021	Fujian	Longyan	Shanghang	SH	South China	Lineage I	Mat1-2
21FJ13	2021	Fujian	Longyan	Shanghang	SH	South China	Lineage I	Mat1-2
21FJ131	2021	Fujian	Longyan	Shanghang	SH	South China	Lineage I	Mat1-2
21FJ132	2021	Fujian	Longyan	Shanghang	SH	South China	Lineage I	Mat1-2
21FJ138	2021	Fujian	Longyan	Shanghang	SH	South China	Lineage I	Mat1-2
21FJ139	2021	Fujian	Longyan	Shanghang	SH	South China	Lineage I	Mat1-2
21FJ144	2021	Fujian	Longyan	Shanghang	SH	South China	Lineage I	Mat1-2
21FJ147	2021	Fujian	Longyan	Shanghang	SH	South China	Lineage I	Mat1-2
21FJ148	2021	Fujian	Longyan	Shanghang	SH	South China	Lineage I	Mat1-2
21FJ15	2021	Fujian	Longyan	Shanghang	SH	South China	Lineage I	Mat1-2
21FJ151	2021	Fujian	Longyan	Shanghang	SH	South China	Lineage I	Mat1-2
21FJ161	2021	Fujian	Longyan	Shanghang	SH	South China	Lineage I	Mat1-2
21FJ167	2021	Fujian	Longyan	Shanghang	SH	South China	Lineage I	Mat1-2
21FJ172	2021	Fujian	Longyan	Shanghang	SH	South China	Lineage I	Mat1-2
21FJ173	2021	Fujian	Longyan	Shanghang	SH	South China	Lineage I	Mat1-2
21FJ174	2021	Fujian	Longyan	Shanghang	SH	South China	Lineage I	Mat1-2
21FJ178	2021	Fujian	Longyan	Shanghang	SH	South China	Lineage I	Mat1-2
21FJ180	2021	Fujian	Longyan	Shanghang	SH	South China	Lineage I	Mat1-2
21FJ189	2021	Fujian	Longyan	Shanghang	SH	South China	Lineage I	Mat1-2
21FJ19	2021	Fujian	Longyan	Shanghang	SH	South China	Lineage I	Mat1-2
21FJ190	2021	Fujian	Longyan	Shanghang	SH	South China	Lineage I	Mat1-2
21FJ194	2021	Fujian	Longyan	Shanghang	SH	South China	Lineage I	Mat1-2
21FJ198	2021	Fujian	Longyan	Shanghang	SH	South China	Lineage I	Mat1-2
21FJ205	2021	Fujian	Longyan	Shanghang	SH	South China	Lineage I	Mat1-2
21FJ24	2021	Fujian	Longyan	Shanghang	SH	South China	Lineage I	Mat1-2
21FJ26	2021	Fujian	Longyan	Shanghang	SH	South China	Lineage I	Mat1-2
21FJ35	2021	Fujian	Longyan	Shanghang	SH	South China	Lineage I	Mat1-2
21FJ47	2021	Fujian	Longyan	Shanghang	SH	South China	Lineage I	Mat1-2
21FJ48	2021	Fujian	Longyan	Shanghang	SH	South China	Lineage I	Mat1-2
21FJ55	2021	Fujian	Longyan	Shanghang	SH	South China	Lineage I	Mat1-2
21FJ56	2021	Fujian	Longyan	Shanghang	SH	South China	Lineage I	Mat1-2
21FJ61	2021	Fujian	Longyan	Shanghang	SH	South China	Lineage I	Mat1-2
21FJ72	2021	Fujian	Longyan	Shanghang	SH	South China	Lineage I	Mat1-2
21FJ75	2021	Fujian	Longyan	Shanghang	SH	South China	Lineage I	Mat1-2
21FJ78	2021	Fujian	Longyan	Shanghang	SH	South China	Lineage I	Mat1-2
21FJ81	2021	Fujian	Longyan	Shanghang	SH	South China	Lineage I	Mat1-2
21FJ86	2021	Fujian	Longyan	Shanghang	SH	South China	Lineage I	Mat1-2
21FJ95	2021	Fujian	Longyan	Shanghang	SH	South China	Lineage I	Mat1-2
21FJ99	2021	Fujian	Longyan	Shanghang	SH	South China	Lineage I	Mat1-2
21RW106	2021	Hunan	Changsha	Liuyang	LY	The middle and lower reaches of the Yangtze River	Lineage II	Mat1-1
21RW116	2021	Hunan	Changsha	Liuyang	LY	The middle and lower reaches of the Yangtze River	Lineage I	Mat1-2
21RW127	2021	Hunan	Changsha	Liuyang	LY	The middle and lower reaches of the Yangtze River	Lineage I	Mat1-2
21RW135	2021	Hunan	Changsha	Liuyang	LY	The middle and lower reaches of the Yangtze River	Lineage I	Mat1-2
21RW140	2021	Hunan	Changsha	Liuyang	LY	The middle and lower reaches of the Yangtze River	Lineage I	Mat1-2
21RW15	2021	Hunan	Changsha	Liuyang	LY	The middle and lower reaches of the Yangtze River	Lineage I	Mat1-2
21RW157	2021	Hunan	Changsha	Liuyang	LY	The middle and lower reaches of the Yangtze River	Lineage I	Mat1-2
21RW162	2021	Hunan	Changsha	Liuyang	LY	The middle and lower reaches of the Yangtze River	Lineage I	Mat1-2
21RW172	2021	Hunan	Changsha	Liuyang	LY	The middle and lower reaches of the Yangtze River	Lineage I	Mat1-1/Mat1-2
21RW18	2021	Hunan	Changsha	Liuyang	LY	The middle and lower reaches of the Yangtze River	Lineage I	Mat1-2
21RW19	2021	Hunan	Changsha	Liuyang	LY	The middle and lower reaches of the Yangtze River	Lineage I	Mat1-2
21RW30	2021	Hunan	Changsha	Liuyang	LY	The middle and lower reaches of the Yangtze River	Lineage I	Mat1-2
21RW35	2021	Hunan	Changsha	Liuyang	LY	The middle and lower reaches of the Yangtze River	Lineage II	Mat1-1
21RW41	2021	Hunan	Changsha	Liuyang	LY	The middle and lower reaches of the Yangtze River	Lineage I	Mat1-2
21RW48	2021	Hunan	Changsha	Liuyang	LY	The middle and lower reaches of the Yangtze River	Lineage I	Mat1-2
21RW52	2021	Hunan	Changsha	Liuyang	LY	The middle and lower reaches of the Yangtze River	Lineage II	Mat1-1
21RW64	2021	Hunan	Changsha	Liuyang	LY	The middle and lower reaches of the Yangtze River	Lineage I	Mat1-2
21RW71	2021	Hunan	Changsha	Liuyang	LY	The middle and lower reaches of the Yangtze River	Lineage II	Mat1-1
21RW79	2021	Hunan	Changsha	Liuyang	LY	The middle and lower reaches of the Yangtze River	Lineage I	Mat1-2
21TX105	2021	Hunan	Changsha	Liuyang	LY	The middle and lower reaches of the Yangtze River	Lineage II	Mat1-1
21TX106	2021	Hunan	Changsha	Liuyang	LY	The middle and lower reaches of the Yangtze River	Lineage II	Mat1-1
21TX114	2021	Hunan	Changsha	Liuyang	LY	The middle and lower reaches of the Yangtze River	Lineage II	Mat1-1
21TX120	2021	Hunan	Changsha	Liuyang	LY	The middle and lower reaches of the Yangtze River	Lineage II	Mat1-1
21TX122	2021	Hunan	Changsha	Liuyang	LY	The middle and lower reaches of the Yangtze River	Lineage I	Mat1-2
21TX13	2021	Hunan	Changsha	Liuyang	LY	The middle and lower reaches of the Yangtze River	Lineage II	Mat1-1
21TX155	2021	Hunan	Changsha	Liuyang	LY	The middle and lower reaches of the Yangtze River	Lineage II	Mat1-1
21TX161	2021	Hunan	Changsha	Liuyang	LY	The middle and lower reaches of the Yangtze River	Lineage II	Mat1-1
21TX173	2021	Hunan	Changsha	Liuyang	LY	The middle and lower reaches of the Yangtze River	Lineage I	Mat1-2
21TX22	2021	Hunan	Changsha	Liuyang	LY	The middle and lower reaches of the Yangtze River	Lineage II	Mat1-1
21TX36	2021	Hunan	Changsha	Liuyang	LY	The middle and lower reaches of the Yangtze River	Lineage I	Mat1-2
21TX90	2021	Hunan	Changsha	Liuyang	LY	The middle and lower reaches of the Yangtze River	Lineage II	Mat1-1
21ZZ113	2021	Hunan	Changsha	Liuyang	LY	The middle and lower reaches of the Yangtze River	Lineage I	Mat1-2
21ZZ121	2021	Hunan	Changsha	Liuyang	LY	The middle and lower reaches of the Yangtze River	Lineage I	Mat1-2
21ZZ142	2021	Hunan	Changsha	Liuyang	LY	The middle and lower reaches of the Yangtze River	Lineage I	Mat1-2
21ZZ21	2021	Hunan	Changsha	Liuyang	LY	The middle and lower reaches of the Yangtze River	Lineage II	Mat1-1
21ZZ30	2021	Hunan	Changsha	Liuyang	LY	The middle and lower reaches of the Yangtze River	Lineage II	Mat1-1
21ZZ46	2021	Hunan	Changsha	Liuyang	LY	The middle and lower reaches of the Yangtze River	Lineage II	Mat1-1
21ZZ51	2021	Hunan	Changsha	Liuyang	LY	The middle and lower reaches of the Yangtze River	Lineage II	Mat1-1
21ZZ65	2021	Hunan	Changsha	Liuyang	LY	The middle and lower reaches of the Yangtze River	Lineage II	Mat1-1
21ZZ70	2021	Hunan	Changsha	Liuyang	LY	The middle and lower reaches of the Yangtze River	Lineage II	Mat1-1
21ZZ81	2021	Hunan	Changsha	Liuyang	LY	The middle and lower reaches of the Yangtze River	Lineage II	Mat1-1
21ZZ84	2021	Hunan	Changsha	Liuyang	LY	The middle and lower reaches of the Yangtze River	Lineage I	Mat1-2
21ZZ92	2021	Hunan	Changsha	Liuyang	LY	The middle and lower reaches of the Yangtze River	Lineage I	Mat1-1/Mat1-2
21ZZ94	2021	Hunan	Changsha	Liuyang	LY	The middle and lower reaches of the Yangtze River	Lineage I	Mat1-2
21ZZ99	2021	Hunan	Changsha	Liuyang	LY	The middle and lower reaches of the Yangtze River	Lineage I	Mat1-2
21XX05	2021	Hunan	Xiangxi	Fenghuang	FH	Wuling Mountainous Area	Lineage II	Mat1-1
21XX06	2021	Hunan	Xiangxi	Fenghuang	FH	Wuling Mountainous Area	Lineage II	Mat1-1
21XX07	2021	Hunan	Xiangxi	Fenghuang	FH	Wuling Mountainous Area	Lineage II	Mat1-1
21XX101	2021	Hunan	Xiangxi	Fenghuang	FH	Wuling Mountainous Area	Lineage II	Mat1-1
21XX103	2021	Hunan	Xiangxi	Fenghuang	FH	Wuling Mountainous Area	Lineage II	Mat1-1
21XX106	2021	Hunan	Xiangxi	Fenghuang	FH	Wuling Mountainous Area	Lineage II	Mat1-1
21XX108	2021	Hunan	Xiangxi	Fenghuang	FH	Wuling Mountainous Area	Lineage II	Mat1-1
21XX109	2021	Hunan	Xiangxi	Fenghuang	FH	Wuling Mountainous Area	Lineage II	Mat1-1/Mat1-2
21XX110	2021	Hunan	Xiangxi	Fenghuang	FH	Wuling Mountainous Area	Lineage II	Mat1-1
21XX123	2021	Hunan	Xiangxi	Fenghuang	FH	Wuling Mountainous Area	Lineage II	Mat1-1
21XX14	2021	Hunan	Xiangxi	Fenghuang	FH	Wuling Mountainous Area	Lineage II	Mat1-1
21XX142	2021	Hunan	Xiangxi	Fenghuang	FH	Wuling Mountainous Area	Lineage II	Mat1-1
21XX143	2021	Hunan	Xiangxi	Fenghuang	FH	Wuling Mountainous Area	Lineage II	Mat1-1
21XX146	2021	Hunan	Xiangxi	Fenghuang	FH	Wuling Mountainous Area	Lineage II	Mat1-1
21XX152	2021	Hunan	Xiangxi	Fenghuang	FH	Wuling Mountainous Area	Lineage I	Mat1-2
21XX158	2021	Hunan	Xiangxi	Fenghuang	FH	Wuling Mountainous Area	Lineage II	Mat1-1
21XX163	2021	Hunan	Xiangxi	Fenghuang	FH	Wuling Mountainous Area	Lineage II	Mat1-1
21XX164	2021	Hunan	Xiangxi	Fenghuang	FH	Wuling Mountainous Area	Lineage I	Mat1-2
21XX165	2021	Hunan	Xiangxi	Fenghuang	FH	Wuling Mountainous Area	Lineage II	Mat1-1
21XX171	2021	Hunan	Xiangxi	Fenghuang	FH	Wuling Mountainous Area	Lineage I	Mat1-2
21XX180	2021	Hunan	Xiangxi	Fenghuang	FH	Wuling Mountainous Area	Lineage II	Mat1-1
21XX22	2021	Hunan	Xiangxi	Fenghuang	FH	Wuling Mountainous Area	Lineage II	Mat1-1
21XX24	2021	Hunan	Xiangxi	Fenghuang	FH	Wuling Mountainous Area	Lineage II	Mat1-1
21XX30	2021	Hunan	Xiangxi	Fenghuang	FH	Wuling Mountainous Area	Lineage II	Mat1-1
21XX38	2021	Hunan	Xiangxi	Fenghuang	FH	Wuling Mountainous Area	Lineage II	Mat1-1
21XX44	2021	Hunan	Xiangxi	Fenghuang	FH	Wuling Mountainous Area	Lineage II	Mat1-1
21XX45	2021	Hunan	Xiangxi	Fenghuang	FH	Wuling Mountainous Area	Lineage II	Mat1-1
21XX46	2021	Hunan	Xiangxi	Fenghuang	FH	Wuling Mountainous Area	Lineage II	Mat1-1
21XX47	2021	Hunan	Xiangxi	Fenghuang	FH	Wuling Mountainous Area	Lineage II	Mat1-1
21XX48	2021	Hunan	Xiangxi	Fenghuang	FH	Wuling Mountainous Area	Lineage II	Mat1-1
21XX50	2021	Hunan	Xiangxi	Fenghuang	FH	Wuling Mountainous Area	Lineage II	Mat1-1
21XX51	2021	Hunan	Xiangxi	Fenghuang	FH	Wuling Mountainous Area	Lineage II	Mat1-1
21XX54	2021	Hunan	Xiangxi	Fenghuang	FH	Wuling Mountainous Area	Lineage II	Mat1-1
21XX55	2021	Hunan	Xiangxi	Fenghuang	FH	Wuling Mountainous Area	Lineage II	Mat1-1
21XX62	2021	Hunan	Xiangxi	Fenghuang	FH	Wuling Mountainous Area	Lineage II	Mat1-1
21XX64	2021	Hunan	Xiangxi	Fenghuang	FH	Wuling Mountainous Area	Lineage II	Mat1-1
21XX71	2021	Hunan	Xiangxi	Fenghuang	FH	Wuling Mountainous Area	Lineage II	Mat1-1
21XX74	2021	Hunan	Xiangxi	Fenghuang	FH	Wuling Mountainous Area	Lineage II	Mat1-1
21XX80	2021	Hunan	Xiangxi	Fenghuang	FH	Wuling Mountainous Area	Lineage II	Mat1-1
21XX85	2021	Hunan	Xiangxi	Fenghuang	FH	Wuling Mountainous Area	Lineage II	Mat1-1
21XX86	2021	Hunan	Xiangxi	Fenghuang	FH	Wuling Mountainous Area	Lineage II	Mat1-1
21XX90	2021	Hunan	Xiangxi	Fenghuang	FH	Wuling Mountainous Area	Lineage II	Mat1-1
21XX92	2021	Hunan	Xiangxi	Fenghuang	FH	Wuling Mountainous Area	Lineage II	Mat1-1
21XX96	2021	Hunan	Xiangxi	Fenghuang	FH	Wuling Mountainous Area	Lineage II	Mat1-1
21XX99	2021	Hunan	Xiangxi	Fenghuang	FH	Wuling Mountainous Area	Lineage II	Mat1-1
